# Supplementary material for: Bis­(4-benzoyl-3-methyl-1-phenyl-4,5-di­hydro-1H-pyrazol-5-olato-κ2 O,O′)(methanol-κO)dioxidouranium(VI) methanol monosolvate
Source: Acta Crystallogr Sect E Struct Rep Online. 2012 Mar 21;68(Pt 4):m457–8. doi: 10.1107/S1600536812011075 (PMC3343853; doi:10.1107/S1600536812011075)
Supplement: Supplementary file 1 [file e-68-0m457-sup1.cif]

##############################################################################
#                                                                            #
# This CIF contains the data in a paper accepted for publication in          #
# Acta Crystallographica Section E. It conforms to the requirements of       #
# Notes for Authors for Acta Crystallographica Section E, and has been       #
# peer reviewed under the auspices of the IUCr Commission on Journals.       #
#                                                                            #
# Full details of the Crystallographic Information File format               #
# are given in the paper "The Crystallographic Information File (CIF):       #
# a New Standard Archive File for Crystallography" by S. R. Hall, F. H.      #
# Allen and I. D. Brown [Acta Cryst. (1991), A47, 655-685].                  #
#                                                                            #
# The current version of the core CIF dictionary is obtainable from          #
# ftp://ftp.iucr.org/pub/cif_core.dic.                                       #
#                                                                            #
# Software is freely available for graphical display of the structure(s)     #
# in this CIF. For information consult the CIF software page                 #
# http://www.iucr.org/resources/cif/software.                                #
#                                                                            #
# This file may be used for bona fide research purposes within the           #
# scientific community so long as proper attribution is given to the journal # 
# article from which it was obtained.                                        #
#                                                                            #
##############################################################################
data_global
_audit_creation_method     'WinGX routine CIF_UPDATE'
_audit_conform_dict_name     cif_core.dic
_audit_conform_dict_version     2.3
_journal_date_recd_electronic     2012-03-01
_journal_date_accepted     2012-03-13
_journal_name_full     'Acta Crystallographica, Section E'
_journal_year     2012
_journal_volume     68
_journal_issue      4
_journal_page_first     m457
_journal_page_last     m458
_journal_paper_category     QM
_journal_paper_doi     10.1107/S1600536812011075
_journal_coeditor_code     BQ2342
_publ_contact_author_name     'Sofiane, Bouacida'
_publ_contact_author_address
;
Unit\'e de recherche de Chimie de l'Environnement
et Mol\'eculaire Structurale,
CHEMS, Universit\'e Mentouri-Constantine
25000 Algeria
;
_publ_contact_author_email     bouacida_sofiane@yahoo.fr
_publ_contact_author_fax     '00 (213) 31 81 88 16'
_publ_contact_author_phone     '00 (213) 74 45 27 14'
_publ_section_title
;\
Bis(4-benzoyl-3-methyl-1-phenyl-4,5-dihydro-1<i>H</i>-pyrazol-5-olato-\
\k^2^<i>O</i>,<i>O</i>')(methanol-\k<i>O</i>)dioxidouranium(VI) methanol
monosolvate
;
loop_
    _publ_author_name
    _publ_author_address
    'Dehbi, Ouarda'
;
Laboratoire d'Electrochimie,
d'Ing\'enierie Mol\'eculaire et de Catalyse Redox (LEIMCR),
Facult\'e des Sciences de l'Ing\'enieur
Universit\'e Farhat Abbas, S\'etif 19000
Algeria
;
    'Keraghel, Saida'
;
Laboratoire d'Electrochimie,
d'Ing\'enierie Mol\'eculaire et de Catalyse Redox (LEIMCR),
Facult\'e des Sciences de l'Ing\'enieur
Universit\'e Farhat Abbas, S\'etif 19000
Algeria
;
    'Bouacida, Sofiane'
;
Unit\'e de Recherche de Chimie de l'Environnement et Mol\'eculaire Structurale,
CHEMS, Universit\'e Mentouri-Constantine
25000 Algeria
;
    'Benghanem, Fatiha'
;
Laboratoire d'Electrochimie,
d'Ing\'enierie Mol\'eculaire et de Catalyse Redox (LEIMCR),
Facult\'e des Sciences de l'Ing\'enieur
Universit\'e Farhat Abbas, S\'etif 19000
Algeria
;
    'Ourari, Ali'
;
Laboratoire d'Electrochimie,
d'Ing\'enierie Mol\'eculaire et de Catalyse Redox (LEIMCR),
Facult\'e des Sciences de l'Ing\'enieur
Universit\'e Farhat Abbas, S\'etif 19000
Algeria
;
data_I
_chemical_name_systematic
;
Bis(4-benzoyl-3-methyl-1-phenyl-4,5-dihydro-1<i>H</i>-pyrazol-5-olato-
\k^2^<i>O</i>,<i>O</i>')(methanol-\k<i>O</i>)dioxidouranium(VI) methanol
monosolvate
;
_chemical_formula_moiety     'C35 H30 N4 O7 U, C H4 O'
_chemical_formula_sum     'C36 H34 N4 O8 U'
_chemical_formula_iupac     '[U (C17 H13 N2 O2)2 O2 (C H4 O)], C H4 O'
_chemical_formula_weight     888.7
_symmetry_cell_setting     triclinic
_symmetry_space_group_name_H-M     'P -1'
_symmetry_space_group_name_Hall     '-P 1'
loop_
    _symmetry_equiv_pos_as_xyz
    'x, y, z'
    '-x, -y, -z'
_cell_length_a     10.3353(18)
_cell_length_b     12.988(2)
_cell_length_c     13.955(3)
_cell_angle_alpha     69.938(3)
_cell_angle_beta     81.728(2)
_cell_angle_gamma     70.722(3)
_cell_volume     1659.9(5)
_cell_formula_units_Z     2
_cell_measurement_reflns_used     5297
_cell_measurement_theta_min     2.39
_cell_measurement_theta_max     26.77
_cell_measurement_temperature     173(2)
_exptl_crystal_description     block
_exptl_crystal_colour     orange
_exptl_crystal_size_max     0.40
_exptl_crystal_size_mid     0.40
_exptl_crystal_size_min     0.30
_exptl_crystal_density_diffrn     1.778
_exptl_crystal_density_method     'not measured'
_exptl_crystal_F_000     868
_exptl_absorpt_coefficient_mu     4.949
_exptl_absorpt_correction_type     multi-scan
_exptl_absorpt_process_details
;
(SADABS; Sheldrick, 2002)
;
_exptl_absorpt_correction_T_min     0.2422
_exptl_absorpt_correction_T_max     0.3183
_exptl_special_details
;
;
_diffrn_ambient_temperature     173(2)
_diffrn_radiation_type     MoK\a
_diffrn_radiation_wavelength     0.71073
_diffrn_radiation_source     'fine-focus sealed tube'
_diffrn_radiation_monochromator     graphite
_diffrn_measurement_device_type     'Bruker APEXII'
_diffrn_measurement_method     'phi and omega scans'
_diffrn_reflns_number     20251
_diffrn_reflns_av_R_equivalents     0.0641
_diffrn_reflns_av_sigmaI/netI     0.1002
_diffrn_reflns_theta_min     2.28
_diffrn_reflns_theta_max     30.84
_diffrn_reflns_theta_full     25.00
_diffrn_measured_fraction_theta_max     0.971
_diffrn_measured_fraction_theta_full     0.999
_diffrn_reflns_limit_h_min     -14
_diffrn_reflns_limit_h_max     14
_diffrn_reflns_limit_k_min     -18
_diffrn_reflns_limit_k_max     18
_diffrn_reflns_limit_l_min     -20
_diffrn_reflns_limit_l_max     19
_refine_special_details
;
 Refinement of F^2^ against ALL reflections.  The weighted R-factor wR and
 goodness of fit S are based on F^2^, conventional R-factors R are based
 on F, with F set to zero for negative F^2^. The threshold expression of
 F^2^ > 2sigma(F^2^) is used only for calculating R-factors(gt) etc. and is
 not relevant to the choice of reflections for refinement.  R-factors based
 on F^2^ are statistically about twice as large as those based on F, and R-
 factors based on ALL data will be even larger.
;
_reflns_number_total     10125
_reflns_number_gt     8127
_reflns_threshold_expression     I>2sigma(I)
_refine_ls_structure_factor_coef     Fsqd
_refine_ls_matrix_type     full
_refine_ls_R_factor_all     0.0649
_refine_ls_R_factor_gt     0.0453
_refine_ls_wR_factor_gt     0.0893
_refine_ls_wR_factor_ref     0.096
_refine_ls_goodness_of_fit_ref     0.997
_refine_ls_restrained_S_all     0.997
_refine_ls_number_reflns     10125
_refine_ls_number_parameters     450
_refine_ls_number_restraints     1
_refine_ls_hydrogen_treatment     mixed
_refine_ls_weighting_scheme     calc
_refine_ls_weighting_details
         'calc w=1/[\s^2^(Fo^2^)+(0.0322P)^2^+0.0000P] where P=(Fo^2^+2Fc^2^)/3'
_atom_sites_solution_hydrogens     geom
_atom_sites_solution_primary     direct
_atom_sites_solution_secondary     difmap
_refine_ls_shift/su_max     0.002
_refine_ls_shift/su_mean     0
_refine_diff_density_max     2.449
_refine_diff_density_min     -3.519
_refine_ls_extinction_method     none
loop_
    _atom_type_symbol
    _atom_type_description
    _atom_type_scat_dispersion_real
    _atom_type_scat_dispersion_imag
    _atom_type_scat_source
    'C' 'C' 0.0033 0.0016
                         'International Tables Vol C Tables 4.2.6.8 and 6.1.1.4'
    'H' 'H' 0.0000 0.0000
                         'International Tables Vol C Tables 4.2.6.8 and 6.1.1.4'
    'N' 'N' 0.0061 0.0033
                         'International Tables Vol C Tables 4.2.6.8 and 6.1.1.4'
    'O' 'O' 0.0106 0.0060
                         'International Tables Vol C Tables 4.2.6.8 and 6.1.1.4'
    'U' 'U' -9.6767 9.6646
                         'International Tables Vol C Tables 4.2.6.8 and 6.1.1.4'
_computing_data_collection     'APEX2 (Bruker, 2006)'
_computing_cell_refinement     'SAINT (Bruker, 2006)'
_computing_data_reduction     'SAINT (Bruker, 2006)'
_computing_structure_solution     'SIR2002 (Burla <i>et al.</i>, 2005)'
_computing_structure_refinement     'SHELXL97 (Sheldrick, 2008)'
_computing_molecular_graphics
 'ORTEP-3 for Windows (Farrugia, 1997) and DIAMOND (Brandenburg & Berndt, 2001)'
_computing_publication_material     'WinGX (Farrugia, 1999)'
loop_
    _atom_site_type_symbol
    _atom_site_label
    _atom_site_fract_x
    _atom_site_fract_y
    _atom_site_fract_z
    _atom_site_U_iso_or_equiv
    _atom_site_adp_type
    _atom_site_calc_flag
    _atom_site_refinement_flags
    _atom_site_occupancy
    _atom_site_symmetry_multiplicity
    _atom_site_disorder_assembly
    _atom_site_disorder_group
    C C1 0.3016(5) 0.0112(4) 1.0673(3) 0.0181(9) Uani d . 1 1 . .
    C C2 0.4041(5) -0.0758(5) 1.1291(4) 0.0269(11) Uani d . 1 1 . .
    H H2 0.4829 -0.0614 1.1386 0.032 Uiso calc R 1 1 . .
    C C3 0.3878(5) -0.1836(4) 1.1761(4) 0.0247(11) Uani d . 1 1 . .
    H H3 0.4567 -0.2416 1.2166 0.03 Uiso calc R 1 1 . .
    C C4 0.2714(5) -0.2063(4) 1.1640(4) 0.0252(11) Uani d . 1 1 . .
    H H4 0.2608 -0.2787 1.1971 0.03 Uiso calc R 1 1 . .
    C C5 0.1707(5) -0.1207(4) 1.1023(4) 0.0254(11) Uani d . 1 1 . .
    H H5 0.0926 -0.1363 1.093 0.03 Uiso calc R 1 1 . .
    C C6 0.1834(5) -0.0119(4) 1.0541(4) 0.0232(10) Uani d . 1 1 . .
    H H6 0.1142 0.0453 1.0133 0.028 Uiso calc R 1 1 . .
    C C7 0.2455(5) 0.2101(4) 0.9434(3) 0.0177(9) Uani d . 1 1 . .
    C C8 0.2818(5) 0.3085(4) 0.9380(4) 0.0194(10) Uani d . 1 1 . .
    C C9 0.3811(5) 0.2681(4) 1.0143(4) 0.0207(10) Uani d . 1 1 . .
    C C10 0.4678(6) 0.3295(5) 1.0350(4) 0.0297(12) Uani d . 1 1 . .
    H H10A 0.5279 0.2783 1.0894 0.045 Uiso calc R 1 1 . .
    H H10B 0.41 0.3946 1.0542 0.045 Uiso calc R 1 1 . .
    H H10C 0.5213 0.355 0.9746 0.045 Uiso calc R 1 1 . .
    C C11 0.2170(5) 0.4193(4) 0.8721(4) 0.0199(10) Uani d . 1 1 . .
    C C12 0.2119(5) 0.5265(4) 0.8918(4) 0.0210(10) Uani d . 1 1 . .
    C C13 0.1680(6) 0.5421(5) 0.9852(4) 0.0283(12) Uani d . 1 1 . .
    H H13 0.1491 0.4821 1.039 0.034 Uiso calc R 1 1 . .
    C C14 0.1516(6) 0.6457(5) 1.0000(4) 0.0316(12) Uani d . 1 1 . .
    H H14 0.1197 0.6564 1.0627 0.038 Uiso calc R 1 1 . .
    C C15 0.1831(5) 0.7329(5) 0.9206(5) 0.0319(13) Uani d . 1 1 . .
    H H15 0.1741 0.8023 0.9304 0.038 Uiso calc R 1 1 . .
    C C16 0.2276(5) 0.7186(4) 0.8270(4) 0.0289(12) Uani d . 1 1 . .
    H H16 0.2487 0.7781 0.7741 0.035 Uiso calc R 1 1 . .
    C C17 0.2413(5) 0.6159(4) 0.8112(4) 0.0258(11) Uani d . 1 1 . .
    H H17 0.2697 0.6067 0.7475 0.031 Uiso calc R 1 1 . .
    C C18 0.2910(5) 0.6501(4) 0.4807(4) 0.0220(10) Uani d . 1 1 . .
    C C19 0.1797(5) 0.7099(4) 0.5284(4) 0.0277(11) Uani d . 1 1 . .
    H H19 0.0975 0.692 0.5404 0.033 Uiso calc R 1 1 . .
    C C20 0.1938(6) 0.7969(5) 0.5578(5) 0.0343(13) Uani d . 1 1 . .
    H H20 0.1209 0.8373 0.5911 0.041 Uiso calc R 1 1 . .
    C C21 0.3159(6) 0.8245(5) 0.5380(5) 0.0343(13) Uani d . 1 1 . .
    H H21 0.3244 0.883 0.5581 0.041 Uiso calc R 1 1 . .
    C C22 0.4226(5) 0.7662(5) 0.4893(4) 0.0300(12) Uani d . 1 1 . .
    H H22 0.5036 0.7858 0.4757 0.036 Uiso calc R 1 1 . .
    C C23 0.4125(5) 0.6786(5) 0.4600(4) 0.0299(12) Uani d . 1 1 . .
    H H23 0.4862 0.6388 0.4268 0.036 Uiso calc R 1 1 . .
    C C24 0.2139(5) 0.4804(4) 0.4970(4) 0.0207(10) Uani d . 1 1 . .
    C C25 0.2349(5) 0.4098(4) 0.4349(4) 0.0216(10) Uani d . 1 1 . .
    C C26 0.3228(5) 0.4549(4) 0.3511(4) 0.0232(10) Uani d . 1 1 . .
    C C27 0.3865(6) 0.4137(5) 0.2632(4) 0.0369(14) Uani d . 1 1 . .
    H H27A 0.4586 0.447 0.2322 0.055 Uiso calc R 1 1 . .
    H H27B 0.3182 0.436 0.2139 0.055 Uiso calc R 1 1 . .
    H H27C 0.4237 0.3314 0.2867 0.055 Uiso calc R 1 1 . .
    C C28 0.1815(5) 0.3184(4) 0.4603(4) 0.0233(10) Uani d . 1 1 . .
    C C29 0.1708(5) 0.2638(4) 0.3842(4) 0.0224(10) Uani d . 1 1 . .
    C C30 0.2010(5) 0.1454(4) 0.4139(4) 0.0274(11) Uani d . 1 1 . .
    H H30 0.2326 0.101 0.479 0.033 Uiso calc R 1 1 . .
    C C31 0.1844(6) 0.0924(5) 0.3468(4) 0.0320(12) Uani d . 1 1 . .
    H H31 0.2052 0.0128 0.3669 0.038 Uiso calc R 1 1 . .
    C C32 0.1375(5) 0.1580(5) 0.2513(4) 0.0276(11) Uani d . 1 1 . .
    H H32 0.1279 0.1228 0.2061 0.033 Uiso calc R 1 1 . .
    C C33 0.1043(5) 0.2758(5) 0.2219(4) 0.0276(11) Uani d . 1 1 . .
    H H33 0.0704 0.3197 0.1574 0.033 Uiso calc R 1 1 . .
    C C34 0.1209(5) 0.3296(4) 0.2878(4) 0.0261(11) Uani d . 1 1 . .
    H H34 0.0988 0.4093 0.2674 0.031 Uiso calc R 1 1 . .
    C C35 0.0585(6) 0.0644(5) 0.7008(4) 0.0328(13) Uani d . 1 1 . .
    H H35A -0.0238 0.1242 0.6743 0.049 Uiso calc R 1 1 . .
    H H35B 0.035 0.0017 0.7528 0.049 Uiso calc R 1 1 . .
    H H35C 0.1107 0.0377 0.6467 0.049 Uiso calc R 1 1 . .
    C C36S 0.4590(7) 0.9616(7) 0.7067(5) 0.0525(18) Uani d . 1 1 . .
    H H36A 0.5134 1.0098 0.7042 0.079 Uiso calc R 1 1 . .
    H H36B 0.4022 0.9956 0.6484 0.079 Uiso calc R 1 1 . .
    H H36C 0.5183 0.8871 0.7063 0.079 Uiso calc R 1 1 . .
    N N1 0.3146(4) 0.1229(3) 1.0221(3) 0.0199(8) Uani d . 1 1 . .
    N N2 0.4026(4) 0.1577(3) 1.0642(3) 0.0206(8) Uani d . 1 1 . .
    N N3 0.2801(4) 0.5596(4) 0.4498(3) 0.0246(9) Uani d . 1 1 . .
    N N4 0.3513(4) 0.5416(4) 0.3602(3) 0.0263(9) Uani d . 1 1 . .
    O O1 0.1436(3) 0.4773(3) 0.5828(3) 0.0221(7) Uani d . 1 1 . .
    O O2 0.1534(4) 0.4329(3) 0.7957(3) 0.0257(8) Uani d . 1 1 . .
    O O3 0.1624(3) 0.2027(3) 0.8890(2) 0.0225(7) Uani d . 1 1 . .
    O O4 0.1342(3) 0.2794(3) 0.5502(3) 0.0242(8) Uani d . 1 1 . .
    O O5 0.3227(3) 0.2567(3) 0.6995(3) 0.0232(7) Uani d . 1 1 . .
    O O6 -0.0384(3) 0.3501(3) 0.7243(3) 0.0223(7) Uani d . 1 1 . .
    O O7 0.1379(4) 0.1080(3) 0.7434(3) 0.0253(8) Uani d D 1 1 . .
    H H7O 0.207(4) 0.058(4) 0.768(4) 0.038 Uiso d D 1 1 . .
    O O36S 0.3752(4) 0.9501(3) 0.7970(3) 0.0358(9) Uani d . 1 1 . .
    H H36S 0.4216 0.9349 0.8458 0.054 Uiso calc R 1 1 . .
    U U1 0.141702(17) 0.305351(14) 0.710418(13) 0.01446(5) Uani d . 1 1 . .
loop_
    _atom_site_aniso_label
    _atom_site_aniso_U_11
    _atom_site_aniso_U_22
    _atom_site_aniso_U_33
    _atom_site_aniso_U_12
    _atom_site_aniso_U_13
    _atom_site_aniso_U_23
    C1 0.021(2) 0.019(2) 0.014(2) -0.0062(18) 0.0028(18) -0.0060(18)
    C2 0.024(2) 0.032(3) 0.028(3) -0.011(2) -0.006(2) -0.008(2)
    C3 0.018(2) 0.019(2) 0.029(3) 0.0030(19) -0.006(2) -0.004(2)
    C4 0.029(3) 0.018(2) 0.028(3) -0.009(2) 0.001(2) -0.006(2)
    C5 0.028(3) 0.027(3) 0.028(3) -0.012(2) -0.007(2) -0.011(2)
    C6 0.021(2) 0.024(2) 0.023(3) -0.006(2) -0.0052(19) -0.004(2)
    C7 0.021(2) 0.023(2) 0.011(2) -0.0065(19) -0.0016(17) -0.0072(19)
    C8 0.020(2) 0.018(2) 0.020(2) -0.0045(18) -0.0037(18) -0.0059(19)
    C9 0.022(2) 0.022(2) 0.019(2) -0.0074(19) -0.0028(19) -0.007(2)
    C10 0.037(3) 0.028(3) 0.032(3) -0.017(2) -0.011(2) -0.007(2)
    C11 0.022(2) 0.018(2) 0.021(2) -0.0060(19) -0.0009(19) -0.0061(19)
    C12 0.019(2) 0.021(2) 0.023(3) -0.0024(19) -0.0031(19) -0.010(2)
    C13 0.037(3) 0.025(3) 0.026(3) -0.014(2) -0.001(2) -0.007(2)
    C14 0.038(3) 0.038(3) 0.027(3) -0.013(3) 0.003(2) -0.021(3)
    C15 0.031(3) 0.025(3) 0.047(4) -0.007(2) -0.007(3) -0.020(3)
    C16 0.032(3) 0.021(2) 0.035(3) -0.013(2) -0.003(2) -0.005(2)
    C17 0.027(3) 0.022(2) 0.027(3) -0.007(2) -0.004(2) -0.006(2)
    C18 0.020(2) 0.016(2) 0.027(3) -0.0031(18) -0.0045(19) -0.002(2)
    C19 0.027(3) 0.025(3) 0.032(3) -0.012(2) 0.003(2) -0.007(2)
    C20 0.033(3) 0.026(3) 0.045(4) -0.009(2) 0.007(3) -0.015(3)
    C21 0.043(3) 0.020(3) 0.042(4) -0.013(2) -0.013(3) -0.005(2)
    C22 0.022(2) 0.029(3) 0.039(3) -0.011(2) -0.005(2) -0.007(2)
    C23 0.023(2) 0.027(3) 0.041(3) -0.010(2) -0.002(2) -0.010(2)
    C24 0.022(2) 0.014(2) 0.021(2) -0.0067(18) -0.0126(19) 0.0060(19)
    C25 0.017(2) 0.026(2) 0.019(2) -0.0004(19) -0.0069(18) -0.007(2)
    C26 0.018(2) 0.027(3) 0.022(3) -0.007(2) -0.0014(19) -0.004(2)
    C27 0.037(3) 0.048(4) 0.031(3) -0.019(3) 0.006(2) -0.015(3)
    C28 0.022(2) 0.020(2) 0.020(3) -0.0007(19) -0.0089(19) 0.001(2)
    C29 0.023(2) 0.024(2) 0.020(3) -0.007(2) -0.0035(19) -0.006(2)
    C30 0.035(3) 0.023(3) 0.023(3) -0.007(2) -0.005(2) -0.006(2)
    C31 0.039(3) 0.023(3) 0.035(3) -0.009(2) 0.000(2) -0.011(2)
    C32 0.023(2) 0.040(3) 0.030(3) -0.014(2) 0.004(2) -0.020(3)
    C33 0.024(2) 0.041(3) 0.019(3) -0.013(2) -0.004(2) -0.007(2)
    C34 0.023(2) 0.023(2) 0.029(3) -0.006(2) -0.003(2) -0.003(2)
    C35 0.037(3) 0.035(3) 0.036(3) -0.019(3) -0.002(2) -0.015(3)
    C36S 0.039(4) 0.065(5) 0.058(5) 0.001(3) -0.015(3) -0.036(4)
    N1 0.0207(19) 0.0183(19) 0.021(2) -0.0052(16) -0.0050(16) -0.0057(17)
    N2 0.0175(18) 0.022(2) 0.023(2) -0.0059(16) -0.0029(16) -0.0081(18)
    N3 0.022(2) 0.028(2) 0.023(2) -0.0094(18) 0.0007(17) -0.0063(19)
    N4 0.021(2) 0.030(2) 0.026(2) -0.0088(18) 0.0007(17) -0.0058(19)
    O1 0.0249(17) 0.0203(17) 0.0211(18) -0.0100(14) 0.0050(14) -0.0061(14)
    O2 0.035(2) 0.0194(17) 0.0234(19) -0.0055(15) -0.0116(15) -0.0062(15)
    O3 0.0279(18) 0.0166(16) 0.0206(18) -0.0054(14) -0.0072(14) -0.0019(14)
    O4 0.0287(18) 0.0280(19) 0.0178(18) -0.0139(16) -0.0002(14) -0.0047(15)
    O5 0.0158(15) 0.0296(19) 0.0270(19) -0.0092(14) -0.0029(14) -0.0091(16)
    O6 0.0168(15) 0.0244(18) 0.0248(19) -0.0058(14) -0.0041(13) -0.0057(15)
    O7 0.0279(19) 0.0160(17) 0.032(2) -0.0026(14) -0.0136(16) -0.0064(16)
    O36S 0.032(2) 0.030(2) 0.045(3) -0.0058(17) -0.0157(18) -0.009(2)
    U1 0.01361(8) 0.01473(8) 0.01518(9) -0.00454(6) -0.00239(6) -0.00391(6)
_geom_special_details
;
 All esds (except the esd in the dihedral angle between two l.s. planes)
 are estimated using the full covariance matrix.  The cell esds are taken
 into account individually in the estimation of esds in distances, angles
 and torsion angles; correlations between esds in cell parameters are only
 used when they are defined by crystal symmetry.  An approximate (isotropic)
 treatment of cell esds is used for estimating esds involving l.s. planes.
;
loop_
    _geom_bond_atom_site_label_1
    _geom_bond_atom_site_label_2
    _geom_bond_site_symmetry_2
    _geom_bond_distance
    _geom_bond_publ_flag
    C1 C2 . 1.395(7) ?
    C1 C6 . 1.400(6) ?
    C1 N1 . 1.413(6) ?
    C2 C3 . 1.383(7) ?
    C2 H2 . 0.93 ?
    C3 C4 . 1.375(7) ?
    C3 H3 . 0.93 ?
    C4 C5 . 1.378(7) ?
    C4 H4 . 0.93 ?
    C5 C6 . 1.383(7) ?
    C5 H5 . 0.93 ?
    C6 H6 . 0.93 ?
    C7 O3 . 1.271(5) ?
    C7 N1 . 1.355(6) ?
    C7 C8 . 1.422(6) ?
    C8 C11 . 1.414(6) ?
    C8 C9 . 1.427(6) ?
    C9 N2 . 1.319(6) ?
    C9 C10 . 1.492(7) ?
    C10 H10A . 0.96 ?
    C10 H10B . 0.96 ?
    C10 H10C . 0.96 ?
    C11 O2 . 1.262(6) ?
    C11 C12 . 1.493(7) ?
    C12 C13 . 1.377(7) ?
    C12 C17 . 1.394(7) ?
    C13 C14 . 1.383(7) ?
    C13 H13 . 0.93 ?
    C14 C15 . 1.376(8) ?
    C14 H14 . 0.93 ?
    C15 C16 . 1.375(8) ?
    C15 H15 . 0.93 ?
    C16 C17 . 1.383(7) ?
    C16 H16 . 0.93 ?
    C17 H17 . 0.93 ?
    C18 C19 . 1.383(7) ?
    C18 C23 . 1.389(7) ?
    C18 N3 . 1.426(6) ?
    C19 C20 . 1.382(8) ?
    C19 H19 . 0.93 ?
    C20 C21 . 1.388(7) ?
    C20 H20 . 0.93 ?
    C21 C22 . 1.355(8) ?
    C21 H21 . 0.93 ?
    C22 C23 . 1.371(7) ?
    C22 H22 . 0.93 ?
    C23 H23 . 0.93 ?
    C24 O1 . 1.304(6) ?
    C24 N3 . 1.353(6) ?
    C24 C25 . 1.413(7) ?
    C25 C28 . 1.388(7) ?
    C25 C26 . 1.454(7) ?
    C26 N4 . 1.302(7) ?
    C26 C27 . 1.486(7) ?
    C27 H27A . 0.96 ?
    C27 H27B . 0.96 ?
    C27 H27C . 0.96 ?
    C28 O4 . 1.273(6) ?
    C28 C29 . 1.498(7) ?
    C29 C30 . 1.384(7) ?
    C29 C34 . 1.388(7) ?
    C30 C31 . 1.396(8) ?
    C30 H30 . 0.93 ?
    C31 C32 . 1.368(7) ?
    C31 H31 . 0.93 ?
    C32 C33 . 1.374(8) ?
    C32 H32 . 0.93 ?
    C33 C34 . 1.389(7) ?
    C33 H33 . 0.93 ?
    C34 H34 . 0.93 ?
    C35 O7 . 1.424(6) ?
    C35 H35A . 0.96 ?
    C35 H35B . 0.96 ?
    C35 H35C . 0.96 ?
    C36S O36S . 1.415(8) ?
    C36S H36A . 0.96 ?
    C36S H36B . 0.96 ?
    C36S H36C . 0.96 ?
    N1 N2 . 1.409(5) ?
    N3 N4 . 1.408(6) ?
    O1 U1 . 2.334(3) y
    O2 U1 . 2.388(3) y
    O3 U1 . 2.391(3) y
    O4 U1 . 2.388(3) y
    O5 U1 . 1.768(3) y
    O6 U1 . 1.761(3) y
    O7 U1 . 2.456(3) y
    O7 H7O . 0.811(19) ?
    O36S H36S . 0.82 ?
loop_
    _geom_angle_atom_site_label_1
    _geom_angle_atom_site_label_2
    _geom_angle_atom_site_label_3
    _geom_angle_site_symmetry_1
    _geom_angle_site_symmetry_3
    _geom_angle
    _geom_angle_publ_flag
    C2 C1 C6 . . 119.4(4) ?
    C2 C1 N1 . . 120.1(4) ?
    C6 C1 N1 . . 120.4(4) ?
    C3 C2 C1 . . 119.6(5) ?
    C3 C2 H2 . . 120.2 ?
    C1 C2 H2 . . 120.2 ?
    C4 C3 C2 . . 121.1(5) ?
    C4 C3 H3 . . 119.4 ?
    C2 C3 H3 . . 119.4 ?
    C3 C4 C5 . . 119.2(5) ?
    C3 C4 H4 . . 120.4 ?
    C5 C4 H4 . . 120.4 ?
    C4 C5 C6 . . 121.2(5) ?
    C4 C5 H5 . . 119.4 ?
    C6 C5 H5 . . 119.4 ?
    C5 C6 C1 . . 119.4(4) ?
    C5 C6 H6 . . 120.3 ?
    C1 C6 H6 . . 120.3 ?
    O3 C7 N1 . . 125.3(4) ?
    O3 C7 C8 . . 128.4(4) ?
    N1 C7 C8 . . 106.3(4) ?
    C11 C8 C7 . . 122.2(4) ?
    C11 C8 C9 . . 132.6(4) ?
    C7 C8 C9 . . 105.1(4) ?
    N2 C9 C8 . . 111.4(4) ?
    N2 C9 C10 . . 119.2(4) ?
    C8 C9 C10 . . 129.1(4) ?
    C9 C10 H10A . . 109.5 ?
    C9 C10 H10B . . 109.5 ?
    H10A C10 H10B . . 109.5 ?
    C9 C10 H10C . . 109.5 ?
    H10A C10 H10C . . 109.5 ?
    H10B C10 H10C . . 109.5 ?
    O2 C11 C8 . . 121.4(4) ?
    O2 C11 C12 . . 116.1(4) ?
    C8 C11 C12 . . 122.4(4) ?
    C13 C12 C17 . . 119.7(5) ?
    C13 C12 C11 . . 121.2(4) ?
    C17 C12 C11 . . 118.8(4) ?
    C12 C13 C14 . . 120.8(5) ?
    C12 C13 H13 . . 119.6 ?
    C14 C13 H13 . . 119.6 ?
    C15 C14 C13 . . 119.2(5) ?
    C15 C14 H14 . . 120.4 ?
    C13 C14 H14 . . 120.4 ?
    C16 C15 C14 . . 120.8(5) ?
    C16 C15 H15 . . 119.6 ?
    C14 C15 H15 . . 119.6 ?
    C15 C16 C17 . . 120.3(5) ?
    C15 C16 H16 . . 119.8 ?
    C17 C16 H16 . . 119.8 ?
    C16 C17 C12 . . 119.2(5) ?
    C16 C17 H17 . . 120.4 ?
    C12 C17 H17 . . 120.4 ?
    C19 C18 C23 . . 121.1(5) ?
    C19 C18 N3 . . 119.7(4) ?
    C23 C18 N3 . . 119.2(5) ?
    C20 C19 C18 . . 118.2(5) ?
    C20 C19 H19 . . 120.9 ?
    C18 C19 H19 . . 120.9 ?
    C19 C20 C21 . . 120.6(5) ?
    C19 C20 H20 . . 119.7 ?
    C21 C20 H20 . . 119.7 ?
    C22 C21 C20 . . 120.1(5) ?
    C22 C21 H21 . . 119.9 ?
    C20 C21 H21 . . 119.9 ?
    C21 C22 C23 . . 120.8(5) ?
    C21 C22 H22 . . 119.6 ?
    C23 C22 H22 . . 119.6 ?
    C22 C23 C18 . . 119.1(5) ?
    C22 C23 H23 . . 120.4 ?
    C18 C23 H23 . . 120.4 ?
    O1 C24 N3 . . 123.2(5) ?
    O1 C24 C25 . . 129.8(4) ?
    N3 C24 C25 . . 107.1(4) ?
    C28 C25 C24 . . 122.9(5) ?
    C28 C25 C26 . . 133.4(5) ?
    C24 C25 C26 . . 103.7(4) ?
    N4 C26 C25 . . 112.1(5) ?
    N4 C26 C27 . . 118.0(4) ?
    C25 C26 C27 . . 129.8(5) ?
    C26 C27 H27A . . 109.5 ?
    C26 C27 H27B . . 109.5 ?
    H27A C27 H27B . . 109.5 ?
    C26 C27 H27C . . 109.5 ?
    H27A C27 H27C . . 109.5 ?
    H27B C27 H27C . . 109.5 ?
    O4 C28 C25 . . 120.7(5) ?
    O4 C28 C29 . . 116.6(4) ?
    C25 C28 C29 . . 122.7(4) ?
    C30 C29 C34 . . 119.4(5) ?
    C30 C29 C28 . . 118.9(4) ?
    C34 C29 C28 . . 121.5(5) ?
    C29 C30 C31 . . 120.3(5) ?
    C29 C30 H30 . . 119.8 ?
    C31 C30 H30 . . 119.8 ?
    C32 C31 C30 . . 119.7(5) ?
    C32 C31 H31 . . 120.2 ?
    C30 C31 H31 . . 120.2 ?
    C31 C32 C33 . . 120.4(5) ?
    C31 C32 H32 . . 119.8 ?
    C33 C32 H32 . . 119.8 ?
    C32 C33 C34 . . 120.5(5) ?
    C32 C33 H33 . . 119.7 ?
    C34 C33 H33 . . 119.7 ?
    C29 C34 C33 . . 119.6(5) ?
    C29 C34 H34 . . 120.2 ?
    C33 C34 H34 . . 120.2 ?
    O7 C35 H35A . . 109.5 ?
    O7 C35 H35B . . 109.5 ?
    H35A C35 H35B . . 109.5 ?
    O7 C35 H35C . . 109.5 ?
    H35A C35 H35C . . 109.5 ?
    H35B C35 H35C . . 109.5 ?
    O36S C36S H36A . . 109.5 ?
    O36S C36S H36B . . 109.5 ?
    H36A C36S H36B . . 109.5 ?
    O36S C36S H36C . . 109.5 ?
    H36A C36S H36C . . 109.5 ?
    H36B C36S H36C . . 109.5 ?
    C7 N1 N2 . . 111.4(4) ?
    C7 N1 C1 . . 128.8(4) ?
    N2 N1 C1 . . 119.7(4) ?
    C9 N2 N1 . . 105.8(4) ?
    C24 N3 N4 . . 111.7(4) ?
    C24 N3 C18 . . 129.4(4) ?
    N4 N3 C18 . . 118.9(4) ?
    C26 N4 N3 . . 105.4(4) ?
    C24 O1 U1 . . 122.6(3) ?
    C11 O2 U1 . . 133.4(3) ?
    C7 O3 U1 . . 122.7(3) ?
    C28 O4 U1 . . 134.8(3) ?
    C35 O7 U1 . . 131.0(3) ?
    C35 O7 H7O . . 111(4) ?
    U1 O7 H7O . . 115(4) ?
    C36S O36S H36S . . 109.5 ?
    O6 U1 O5 . . 178.33(15) ?
    O6 U1 O1 . . 92.53(13) ?
    O5 U1 O1 . . 89.13(14) ?
    O6 U1 O4 . . 92.24(14) ?
    O5 U1 O4 . . 88.38(14) ?
    O1 U1 O4 . . 72.52(12) ?
    O6 U1 O2 . . 89.92(14) ?
    O5 U1 O2 . . 90.42(14) ?
    O1 U1 O2 . . 73.82(12) ?
    O4 U1 O2 . . 146.33(12) ?
    O6 U1 O3 . . 91.12(13) ?
    O5 U1 O3 . . 87.43(14) ?
    O1 U1 O3 . . 145.24(12) ?
    O4 U1 O3 . . 141.85(11) ?
    O2 U1 O3 . . 71.63(11) ?
    O6 U1 O7 . . 89.51(14) ?
    O5 U1 O7 . . 89.21(14) ?
    O1 U1 O7 . . 144.37(12) ?
    O4 U1 O7 . . 71.86(12) ?
    O2 U1 O7 . . 141.79(12) ?
    O3 U1 O7 . . 70.18(12) ?
loop_
    _geom_torsion_atom_site_label_1
    _geom_torsion_atom_site_label_2
    _geom_torsion_atom_site_label_3
    _geom_torsion_atom_site_label_4
    _geom_torsion_site_symmetry_1
    _geom_torsion_site_symmetry_2
    _geom_torsion_site_symmetry_3
    _geom_torsion_site_symmetry_4
    _geom_torsion
    _geom_torsion_publ_flag
    C6 C1 C2 C3 . . . . 0.2(8) ?
    N1 C1 C2 C3 . . . . 177.5(5) ?
    C1 C2 C3 C4 . . . . -0.7(8) ?
    C2 C3 C4 C5 . . . . 1.3(8) ?
    C3 C4 C5 C6 . . . . -1.2(8) ?
    C4 C5 C6 C1 . . . . 0.7(8) ?
    C2 C1 C6 C5 . . . . -0.2(7) ?
    N1 C1 C6 C5 . . . . -177.4(5) ?
    O3 C7 C8 C11 . . . . 5.4(8) ?
    N1 C7 C8 C11 . . . . -172.6(4) ?
    O3 C7 C8 C9 . . . . -178.5(5) ?
    N1 C7 C8 C9 . . . . 3.5(5) ?
    C11 C8 C9 N2 . . . . 173.9(5) ?
    C7 C8 C9 N2 . . . . -1.6(6) ?
    C11 C8 C9 C10 . . . . -12.8(9) ?
    C7 C8 C9 C10 . . . . 171.7(5) ?
    C7 C8 C11 O2 . . . . -20.2(7) ?
    C9 C8 C11 O2 . . . . 164.9(5) ?
    C7 C8 C11 C12 . . . . 155.9(5) ?
    C9 C8 C11 C12 . . . . -19.0(8) ?
    O2 C11 C12 C13 . . . . 125.6(5) ?
    C8 C11 C12 C13 . . . . -50.7(7) ?
    O2 C11 C12 C17 . . . . -48.9(6) ?
    C8 C11 C12 C17 . . . . 134.8(5) ?
    C17 C12 C13 C14 . . . . 0.5(8) ?
    C11 C12 C13 C14 . . . . -174.0(5) ?
    C12 C13 C14 C15 . . . . -1.6(8) ?
    C13 C14 C15 C16 . . . . 1.3(8) ?
    C14 C15 C16 C17 . . . . 0.1(8) ?
    C15 C16 C17 C12 . . . . -1.3(8) ?
    C13 C12 C17 C16 . . . . 1.0(7) ?
    C11 C12 C17 C16 . . . . 175.5(5) ?
    C23 C18 C19 C20 . . . . -1.8(8) ?
    N3 C18 C19 C20 . . . . 179.8(5) ?
    C18 C19 C20 C21 . . . . 1.2(8) ?
    C19 C20 C21 C22 . . . . 0.1(9) ?
    C20 C21 C22 C23 . . . . -0.8(9) ?
    C21 C22 C23 C18 . . . . 0.1(8) ?
    C19 C18 C23 C22 . . . . 1.2(8) ?
    N3 C18 C23 C22 . . . . 179.7(5) ?
    O1 C24 C25 C28 . . . . -1.6(8) ?
    N3 C24 C25 C28 . . . . 179.8(4) ?
    O1 C24 C25 C26 . . . . -179.4(5) ?
    N3 C24 C25 C26 . . . . 2.0(5) ?
    C28 C25 C26 N4 . . . . -177.8(5) ?
    C24 C25 C26 N4 . . . . -0.3(6) ?
    C28 C25 C26 C27 . . . . -0.8(9) ?
    C24 C25 C26 C27 . . . . 176.7(5) ?
    C24 C25 C28 O4 . . . . -14.2(7) ?
    C26 C25 C28 O4 . . . . 162.8(5) ?
    C24 C25 C28 C29 . . . . 163.3(4) ?
    C26 C25 C28 C29 . . . . -19.7(8) ?
    O4 C28 C29 C30 . . . . -42.5(7) ?
    C25 C28 C29 C30 . . . . 139.9(5) ?
    O4 C28 C29 C34 . . . . 132.2(5) ?
    C25 C28 C29 C34 . . . . -45.4(7) ?
    C34 C29 C30 C31 . . . . 1.4(8) ?
    C28 C29 C30 C31 . . . . 176.2(5) ?
    C29 C30 C31 C32 . . . . -0.3(8) ?
    C30 C31 C32 C33 . . . . -1.2(8) ?
    C31 C32 C33 C34 . . . . 1.5(8) ?
    C30 C29 C34 C33 . . . . -1.1(7) ?
    C28 C29 C34 C33 . . . . -175.8(4) ?
    C32 C33 C34 C29 . . . . -0.3(7) ?
    O3 C7 N1 N2 . . . . 177.7(4) ?
    C8 C7 N1 N2 . . . . -4.3(5) ?
    O3 C7 N1 C1 . . . . -6.7(8) ?
    C8 C7 N1 C1 . . . . 171.4(4) ?
    C2 C1 N1 C7 . . . . 163.4(5) ?
    C6 C1 N1 C7 . . . . -19.4(7) ?
    C2 C1 N1 N2 . . . . -21.3(7) ?
    C6 C1 N1 N2 . . . . 155.9(4) ?
    C8 C9 N2 N1 . . . . -0.9(5) ?
    C10 C9 N2 N1 . . . . -175.0(4) ?
    C7 N1 N2 C9 . . . . 3.3(5) ?
    C1 N1 N2 C9 . . . . -172.8(4) ?
    O1 C24 N3 N4 . . . . 178.3(4) ?
    C25 C24 N3 N4 . . . . -3.0(5) ?
    O1 C24 N3 C18 . . . . 1.5(8) ?
    C25 C24 N3 C18 . . . . -179.9(4) ?
    C19 C18 N3 C24 . . . . -37.5(7) ?
    C23 C18 N3 C24 . . . . 144.1(5) ?
    C19 C18 N3 N4 . . . . 145.8(5) ?
    C23 C18 N3 N4 . . . . -32.6(7) ?
    C25 C26 N4 N3 . . . . -1.4(5) ?
    C27 C26 N4 N3 . . . . -178.8(4) ?
    C24 N3 N4 C26 . . . . 2.8(5) ?
    C18 N3 N4 C26 . . . . -180.0(4) ?
    N3 C24 O1 U1 . . . . -142.0(4) ?
    C25 C24 O1 U1 . . . . 39.7(6) ?
    C8 C11 O2 U1 . . . . -12.4(7) ?
    C12 C11 O2 U1 . . . . 171.3(3) ?
    N1 C7 O3 U1 . . . . -144.5(4) ?
    C8 C7 O3 U1 . . . . 37.9(6) ?
    C25 C28 O4 U1 . . . . -11.9(7) ?
    C29 C28 O4 U1 . . . . 170.5(3) ?
    C24 O1 U1 O6 . . . . -131.8(3) ?
    C24 O1 U1 O5 . . . . 48.3(3) ?
    C24 O1 U1 O4 . . . . -40.3(3) ?
    C24 O1 U1 O2 . . . . 139.0(4) ?
    C24 O1 U1 O3 . . . . 132.6(3) ?
    C24 O1 U1 O7 . . . . -39.1(4) ?
    C28 O4 U1 O6 . . . . 123.7(4) ?
    C28 O4 U1 O5 . . . . -57.9(4) ?
    C28 O4 U1 O1 . . . . 31.7(4) ?
    C28 O4 U1 O2 . . . . 30.5(5) ?
    C28 O4 U1 O3 . . . . -141.6(4) ?
    C28 O4 U1 O7 . . . . -147.6(5) ?
    C11 O2 U1 O6 . . . . 126.2(4) ?
    C11 O2 U1 O5 . . . . -52.2(4) ?
    C11 O2 U1 O1 . . . . -141.2(5) ?
    C11 O2 U1 O4 . . . . -139.9(4) ?
    C11 O2 U1 O3 . . . . 35.0(4) ?
    C11 O2 U1 O7 . . . . 37.1(5) ?
    C7 O3 U1 O6 . . . . -133.2(4) ?
    C7 O3 U1 O5 . . . . 47.7(4) ?
    C7 O3 U1 O1 . . . . -37.1(4) ?
    C7 O3 U1 O4 . . . . 131.8(3) ?
    C7 O3 U1 O2 . . . . -43.6(3) ?
    C7 O3 U1 O7 . . . . 137.8(4) ?
    C35 O7 U1 O6 . . . . 49.0(4) ?
    C35 O7 U1 O5 . . . . -132.1(4) ?
    C35 O7 U1 O1 . . . . -44.6(5) ?
    C35 O7 U1 O4 . . . . -43.5(4) ?
    C35 O7 U1 O2 . . . . 138.3(4) ?
    C35 O7 U1 O3 . . . . 140.4(5) ?
loop_
    _geom_hbond_atom_site_label_D
    _geom_hbond_atom_site_label_H
    _geom_hbond_atom_site_label_A
    _geom_hbond_site_symmetry_A
    _geom_hbond_distance_DH
    _geom_hbond_distance_HA
    _geom_hbond_distance_DA
    _geom_hbond_angle_DHA
    _geom_hbond_publ_flag
    O7 H7O O36S 1_545 0.811(19) 1.84(5) 2.633(6) 168(5) yes
    O36S H36S N2 2_667 0.8200 2.1200 2.878(6) 153.00 yes
    C6 H6 O3 . 0.9300 2.3300 2.909(7) 120.00 yes
    C19 H19 O1 . 0.9300 2.5400 2.989(7) 110.00 yes
_iucr_refine_instructions_details
;
TITL I in P -1
CELL  0.71073  10.3353  12.9880  13.9550   69.938   81.728   70.722
ZERR     2.00   0.0018   0.0020   0.0030    0.003    0.002    0.003
LATT   1
SFAC  C    H    N    O    U
UNIT  72   68   8    16   2
MERG   2
OMIT     0   0   1
DFIX  0.820 0.020 H7O O7
FMAP   2
PLAN   25
ACTA    50.00
BOND   $H
CONF
L.S.   4
WGHT    0.032200
FVAR       0.39001
C1    1    0.301609    0.011226    1.067264    11.00000    0.02147    0.01864 =
         0.01386   -0.00605    0.00281   -0.00621
C2    1    0.404094   -0.075807    1.129082    11.00000    0.02397    0.03178 =
         0.02767   -0.00848   -0.00562   -0.01103
AFIX  43
H2    2    0.482917   -0.061414    1.138591    11.00000   -1.20000
AFIX   0
C3    1    0.387783   -0.183558    1.176113    11.00000    0.01811    0.01935 =
         0.02869   -0.00396   -0.00648    0.00302
AFIX  43
H3    2    0.456735   -0.241642    1.216624    11.00000   -1.20000
AFIX   0
C4    1    0.271375   -0.206339    1.164031    11.00000    0.02931    0.01832 =
         0.02778   -0.00632    0.00100   -0.00874
AFIX  43
H4    2    0.260756   -0.278728    1.197114    11.00000   -1.20000
AFIX   0
C5    1    0.170652   -0.120678    1.102346    11.00000    0.02761    0.02699 =
         0.02842   -0.01084   -0.00690   -0.01240
AFIX  43
H5    2    0.092633   -0.136307    1.093001    11.00000   -1.20000
AFIX   0
C6    1    0.183448   -0.011912    1.054085    11.00000    0.02110    0.02424 =
         0.02263   -0.00432   -0.00519   -0.00613
AFIX  43
H6    2    0.114219    0.045343    1.013252    11.00000   -1.20000
AFIX   0
C7    1    0.245521    0.210087    0.943404    11.00000    0.02067    0.02300 =
         0.01116   -0.00724   -0.00160   -0.00647
C8    1    0.281757    0.308517    0.938029    11.00000    0.01990    0.01844 =
         0.01961   -0.00594   -0.00368   -0.00448
C9    1    0.381088    0.268077    1.014280    11.00000    0.02213    0.02199 =
         0.01946   -0.00660   -0.00285   -0.00744
C10   1    0.467789    0.329479    1.034990    11.00000    0.03659    0.02782 =
         0.03163   -0.00698   -0.01148   -0.01683
AFIX 137
H10A  2    0.527852    0.278250    1.089442    11.00000   -1.50000
H10B  2    0.409972    0.394648    1.054249    11.00000   -1.50000
H10C  2    0.521316    0.355040    0.974603    11.00000   -1.50000
AFIX   0
C11   1    0.216953    0.419314    0.872092    11.00000    0.02168    0.01773 =
         0.02052   -0.00613   -0.00085   -0.00599
C12   1    0.211931    0.526541    0.891794    11.00000    0.01935    0.02095 =
         0.02294   -0.00978   -0.00315   -0.00235
C13   1    0.167998    0.542056    0.985224    11.00000    0.03721    0.02461 =
         0.02578   -0.00706   -0.00125   -0.01350
AFIX  43
H13   2    0.149139    0.482127    1.039045    11.00000   -1.20000
AFIX   0
C14   1    0.151590    0.645718    0.999965    11.00000    0.03814    0.03821 =
         0.02712   -0.02123    0.00268   -0.01288
AFIX  43
H14   2    0.119693    0.656378    1.062726    11.00000   -1.20000
AFIX   0
C15   1    0.183060    0.732871    0.920591    11.00000    0.03090    0.02515 =
         0.04717   -0.01981   -0.00712   -0.00681
AFIX  43
H15   2    0.174077    0.802257    0.930375    11.00000   -1.20000
AFIX   0
C16   1    0.227629    0.718554    0.826993    11.00000    0.03189    0.02131 =
         0.03463   -0.00487   -0.00272   -0.01290
AFIX  43
H16   2    0.248700    0.778140    0.774051    11.00000   -1.20000
AFIX   0
C17   1    0.241282    0.615939    0.811187    11.00000    0.02746    0.02185 =
         0.02709   -0.00567   -0.00444   -0.00696
AFIX  43
H17   2    0.269713    0.606687    0.747523    11.00000   -1.20000
AFIX   0
C18   1    0.290977    0.650137    0.480708    11.00000    0.01976    0.01555 =
         0.02651   -0.00236   -0.00453   -0.00310
C19   1    0.179669    0.709920    0.528405    11.00000    0.02663    0.02541 =
         0.03158   -0.00747    0.00274   -0.01162
AFIX  43
H19   2    0.097548    0.692041    0.540388    11.00000   -1.20000
AFIX   0
C20   1    0.193786    0.796908    0.557762    11.00000    0.03287    0.02636 =
         0.04460   -0.01518    0.00662   -0.00924
AFIX  43
H20   2    0.120872    0.837340    0.591058    11.00000   -1.20000
AFIX   0
C21   1    0.315860    0.824452    0.537980    11.00000    0.04285    0.02043 =
         0.04227   -0.00531   -0.01346   -0.01277
AFIX  43
H21   2    0.324437    0.883045    0.558149    11.00000   -1.20000
AFIX   0
C22   1    0.422569    0.766172    0.489350    11.00000    0.02238    0.02931 =
         0.03948   -0.00733   -0.00535   -0.01106
AFIX  43
H22   2    0.503631    0.785794    0.475680    11.00000   -1.20000
AFIX   0
C23   1    0.412547    0.678610    0.460032    11.00000    0.02334    0.02692 =
         0.04100   -0.01017   -0.00233   -0.00984
AFIX  43
H23   2    0.486176    0.638841    0.426754    11.00000   -1.20000
AFIX   0
C24   1    0.213937    0.480355    0.497016    11.00000    0.02198    0.01434 =
         0.02098    0.00599   -0.01256   -0.00669
C25   1    0.234923    0.409816    0.434947    11.00000    0.01661    0.02608 =
         0.01910   -0.00687   -0.00693   -0.00037
C26   1    0.322840    0.454915    0.351098    11.00000    0.01810    0.02724 =
         0.02198   -0.00445   -0.00142   -0.00716
C27   1    0.386459    0.413705    0.263208    11.00000    0.03705    0.04778 =
         0.03080   -0.01518    0.00558   -0.01912
AFIX 137
H27A  2    0.458574    0.447028    0.232237    11.00000   -1.50000
H27B  2    0.318241    0.436030    0.213941    11.00000   -1.50000
H27C  2    0.423655    0.331439    0.286678    11.00000   -1.50000
AFIX   0
C28   1    0.181493    0.318418    0.460281    11.00000    0.02152    0.02045 =
         0.02010    0.00097   -0.00892   -0.00070
C29   1    0.170828    0.263813    0.384178    11.00000    0.02299    0.02376 =
         0.02043   -0.00613   -0.00349   -0.00685
C30   1    0.201032    0.145437    0.413943    11.00000    0.03500    0.02271 =
         0.02312   -0.00594   -0.00468   -0.00676
AFIX  43
H30   2    0.232556    0.101009    0.479000    11.00000   -1.20000
AFIX   0
C31   1    0.184413    0.092388    0.346793    11.00000    0.03916    0.02293 =
         0.03468   -0.01130    0.00045   -0.00877
AFIX  43
H31   2    0.205176    0.012813    0.366873    11.00000   -1.20000
AFIX   0
C32   1    0.137451    0.158040    0.251350    11.00000    0.02315    0.03965 =
         0.03002   -0.02048    0.00377   -0.01436
AFIX  43
H32   2    0.127926    0.122779    0.206071    11.00000   -1.20000
AFIX   0
C33   1    0.104256    0.275762    0.221940    11.00000    0.02439    0.04095 =
         0.01885   -0.00650   -0.00410   -0.01345
AFIX  43
H33   2    0.070365    0.319739    0.157445    11.00000   -1.20000
AFIX   0
C34   1    0.120928    0.329600    0.287798    11.00000    0.02274    0.02252 =
         0.02868   -0.00273   -0.00329   -0.00578
AFIX  43
H34   2    0.098769    0.409292    0.267409    11.00000   -1.20000
AFIX   0
C35   1    0.058466    0.064361    0.700845    11.00000    0.03724    0.03462 =
         0.03623   -0.01512   -0.00165   -0.01894
AFIX 137
H35A  2   -0.023842    0.124238    0.674342    11.00000   -1.50000
H35B  2    0.034958    0.001730    0.752803    11.00000   -1.50000
H35C  2    0.110717    0.037690    0.646682    11.00000   -1.50000
AFIX   0
C36S  1    0.459009    0.961585    0.706693    11.00000    0.03861    0.06515 =
         0.05836   -0.03557   -0.01478    0.00054
AFIX 137
H36A  2    0.513391    1.009839    0.704160    11.00000   -1.50000
H36B  2    0.402234    0.995559    0.648366    11.00000   -1.50000
H36C  2    0.518269    0.887142    0.706306    11.00000   -1.50000
AFIX   0
N1    3    0.314578    0.122889    1.022104    11.00000    0.02074    0.01826 =
         0.02101   -0.00567   -0.00503   -0.00522
N2    3    0.402573    0.157685    1.064212    11.00000    0.01754    0.02232 =
         0.02341   -0.00811   -0.00294   -0.00592
N3    3    0.280117    0.559558    0.449781    11.00000    0.02202    0.02809 =
         0.02304   -0.00626    0.00069   -0.00939
N4    3    0.351302    0.541559    0.360158    11.00000    0.02101    0.03011 =
         0.02555   -0.00576    0.00066   -0.00876
O1    4    0.143596    0.477296    0.582813    11.00000    0.02490    0.02031 =
         0.02113   -0.00608    0.00498   -0.00997
O2    4    0.153416    0.432877    0.795744    11.00000    0.03495    0.01945 =
         0.02345   -0.00624   -0.01157   -0.00547
O3    4    0.162391    0.202706    0.888973    11.00000    0.02792    0.01663 =
         0.02060   -0.00187   -0.00719   -0.00536
O4    4    0.134202    0.279416    0.550221    11.00000    0.02866    0.02804 =
         0.01779   -0.00466   -0.00022   -0.01390
O5    4    0.322689    0.256725    0.699467    11.00000    0.01576    0.02958 =
         0.02696   -0.00907   -0.00293   -0.00920
O6    4   -0.038401    0.350099    0.724311    11.00000    0.01678    0.02445 =
         0.02482   -0.00570   -0.00411   -0.00577
O7    4    0.137923    0.108009    0.743435    11.00000    0.02785    0.01604 =
         0.03211   -0.00640   -0.01360   -0.00262
AFIX   2
H7O   2    0.207094    0.058455    0.767813    11.00000   -1.50000
AFIX   0
O36S  4    0.375188    0.950112    0.796973    11.00000    0.03226    0.02992 =
         0.04515   -0.00945   -0.01573   -0.00585
AFIX 147
H36S  2    0.421601    0.934934    0.845784    11.00000   -1.50000
AFIX   0
U1    5    0.141702    0.305351    0.710418    11.00000    0.01361    0.01473 =
         0.01518   -0.00391   -0.00239   -0.00454
HKLF    4
REM  keragc1 in P -1
REM R1 =  0.0453 for   8127 Fo > 4sig(Fo)  and  0.0649 for all  10125 data
REM    450 parameters refined using      1 restraints
END
WGHT      0.0322      0.0000
REM Highest difference peak  2.449,  deepest hole -3.519,  1-sigma level  0.206
Q1    1   0.1705  0.3410  0.7293  11.00000  0.05    2.45
Q2    1   0.1786  0.3613  0.6955  11.00000  0.05    2.14
Q3    1   0.0998  0.3445  0.6557  11.00000  0.05    1.96
Q4    1   0.1081  0.2682  0.6896  11.00000  0.05    1.91
Q5    1   0.1039  0.2531  0.7131  11.00000  0.05    1.86
Q6    1   0.1173  0.2713  0.7591  11.00000  0.05    1.60
Q7    1   0.1599  0.2726  0.7981  11.00000  0.05    1.51
Q8    1   0.1551  0.2657  0.7746  11.00000  0.05    1.50
Q9    1   0.1270  0.3296  0.6224  11.00000  0.05    1.42
Q10   1   0.1400  0.3391  0.7768  11.00000  0.05    1.35
Q11   1   0.2613  0.3148  0.7028  11.00000  0.05    1.30
Q12   1   0.1350  0.4010  0.6281  11.00000  0.05    1.21
Q13   1   0.2036  0.2587  0.7046  11.00000  0.05    1.21
Q14   1   0.0590  0.2990  0.6684  11.00000  0.05    1.18
Q15   1   0.0752  0.3563  0.7169  11.00000  0.05    1.09
Q16   1   0.3404  0.2857  0.7374  11.00000  0.05    1.08
Q17   1   0.2844  0.2304  0.7446  11.00000  0.05    1.07
Q18   1   0.1597  0.1487  0.7612  11.00000  0.05    1.06
Q19   1   0.0369  0.3312  0.7610  11.00000  0.05    1.02
Q20   1   0.0804  0.4124  0.6857  11.00000  0.05    1.00
Q21   1   0.0178  0.2938  0.7183  11.00000  0.05    1.00
Q22   1   0.1903  0.1939  0.7379  11.00000  0.05    0.98
Q23   1   0.2499  0.2731  0.6646  11.00000  0.05    0.97
Q24   1   0.1432  0.2414  0.8308  11.00000  0.05    0.96
Q25   1   0.0978  0.3882  0.8223  11.00000  0.05    0.93
;
