# Supplementary material for: Bis­(4-benzoyl-3-methyl-1-phenyl-4,5-di­hydro-1H-pyrazol-5-olato-κ2 O,O′)(methanol-κO)dioxidouranium(VI) methanol monosolvate
Source: Acta Crystallogr Sect E Struct Rep Online. 2012 Mar 21;68(Pt 4):m457–8. doi: 10.1107/S1600536812011075 (PMC3343853; doi:10.1107/S1600536812011075)
Supplement: Supplementary file 2 [file e-68-0m457-Isup2.hkl]

#
# h,k,l, Fc-squared, Fo-squared, sigma(Fo-squared) and status flag
#

data_I

_shelx_title ' keragc1 in P -1'
_shelx_refln_list_code          4
_shelx_F_calc_maximum      241.18
_exptl_crystal_F_000       868.00
_reflns_d_resolution_high  0.6932
 
loop_
 _symmetry_equiv_pos_as_xyz
 'x, y, z'
 '-x, -y, -z'
 
_cell_length_a    10.3353
_cell_length_b    12.9880
_cell_length_c    13.9550
_cell_angle_alpha  69.938
_cell_angle_beta   81.728
_cell_angle_gamma  70.722
 
_shelx_F_squared_multiplier     1.000
 
loop_
 _refln_index_h
 _refln_index_k
 _refln_index_l
 _refln_F_squared_calc
 _refln_F_squared_meas
 _refln_F_squared_sigma
 _refln_observed_status
   2   0   0    36781.90    38644.38   2122.28 o
   3   0   0    46915.71    45815.52   1641.19 o
   4   0   0    31191.26    30411.84   1104.11 o
   5   0   0       35.35      124.67     66.09 o
   6   0   0     8895.64     8796.99    363.05 o
   7   0   0    14000.31    13198.46    528.08 o
   8   0   0     2473.63     2404.43    156.86 o
   9   0   0      848.10      901.72    166.93 o
  10   0   0     3119.94     3282.06    292.15 o
  11   0   0     4796.62     5147.74    288.13 o
  12   0   0      422.52      434.96    116.59 o
  13   0   0      950.64     1211.25    242.33 o
 -13   1   0     1870.22     1404.17    479.05 o
 -12   1   0     2295.63     2391.56    511.32 o
 -11   1   0       16.61       66.89     99.19 o
 -10   1   0     4208.74     4099.57    242.54 o
  -9   1   0     5324.50     5122.31    266.73 o
  -8   1   0      590.82      540.31    133.90 o
  -7   1   0     1323.20     1351.06    112.01 o
  -6   1   0    15100.41    16802.30   1080.67 o
  -5   1   0    16544.76    18121.90    882.27 o
  -4   1   0      639.50      751.98     53.22 o
  -3   1   0    17138.54    17954.02    589.67 o
  -2   1   0    58167.13    59148.87   1897.43 o
  -1   1   0     8186.32     9234.33    302.72 o
   1   1   0    46106.13    32553.78   2214.36 o
   2   1   0    17404.10    17350.73    560.70 o
   3   1   0      626.53      615.10     43.87 o
   4   1   0     5096.07     4789.85    198.78 o
   5   1   0    27085.42    25764.77    944.76 o
   6   1   0     7251.28     7049.33    297.55 o
   7   1   0      587.11      562.61     71.36 o
   8   1   0     7238.53     7096.95    318.13 o
   9   1   0     7626.91     7508.43    342.59 o
  10   1   0       94.44       86.18     72.26 o
  11   1   0     2069.66     1991.42    371.12 o
  12   1   0     4560.02     4698.34    282.24 o
  13   1   0      877.33      786.76    161.68 o
  14   1   0      343.55      341.48    142.53 o
 -13   2   0       60.33      -34.08    178.21 o
 -12   2   0     1287.45     1204.91    177.56 o
 -11   2   0     2288.62     2109.88    193.83 o
 -10   2   0      572.70      535.31    113.58 o
  -9   2   0      969.07     1073.39    129.38 o
  -8   2   0     4677.68     5027.02    326.21 o
  -7   2   0     4906.63     4870.61    441.19 o
  -6   2   0      137.68      126.01     45.72 o
  -5   2   0     9724.39    10863.68    377.83 o
  -4   2   0    18066.88    19010.80    634.12 o
  -3   2   0     2526.13     3041.79    124.10 o
  -2   2   0      930.86      927.91     62.61 o
  -1   2   0    19731.86    22049.45    792.36 o
   0   2   0    24999.86    25575.42   1372.31 o
   1   2   0      408.40      463.22     25.21 o
   2   2   0     7330.13     7390.43    347.82 o
   3   2   0    30787.35    29501.04    949.25 o
   4   2   0     2378.54     2412.87     98.06 o
   5   2   0     3219.58     3271.33    152.19 o
   6   2   0    10053.11     9691.38    390.17 o
   7   2   0    11282.96    10378.19    418.40 o
   8   2   0      269.59      245.62     73.06 o
   9   2   0     4255.69     4272.06    222.89 o
  10   2   0     3738.11     3460.05    207.24 o
  11   2   0     1212.66     1255.32    135.01 o
  12   2   0      772.70      675.41    123.40 o
  13   2   0     1691.36     1634.82    179.84 o
  14   2   0      648.56      717.68    153.62 o
 -13   3   0      925.15     1201.13    442.56 o
 -12   3   0        6.81       43.88    121.14 o
 -11   3   0      700.72      994.32    161.83 o
 -10   3   0     2531.53     2927.35    222.87 o
  -9   3   0     3116.12     3548.58    228.27 o
  -8   3   0       83.28      140.27     88.06 o
  -7   3   0     6387.60     7441.38    342.08 o
  -6   3   0     6888.48     7276.73    285.35 o
  -5   3   0      549.52      629.84     70.88 o
  -4   3   0     4730.08     4831.61    193.08 o
  -3   3   0    16385.74    17649.34    589.70 o
  -2   3   0      416.27      561.32     44.35 o
  -1   3   0      915.46      995.62     56.71 o
   0   3   0    15589.94    16271.91    574.78 o
   1   3   0    15379.52    15726.97    505.79 o
   2   3   0     4561.63     4433.84    202.63 o
   3   3   0     2730.77     2618.68    150.62 o
   4   3   0     6240.73     6093.36    218.56 o
   5   3   0    12417.05    11723.39    455.55 o
   6   3   0      187.75      247.93     56.39 o
   7   3   0     6307.82     5978.12    264.82 o
   8   3   0     7746.06     7053.86    331.88 o
   9   3   0     1202.15     1138.55    112.60 o
  10   3   0     2056.07     2181.11    201.50 o
  11   3   0     3186.57     2738.39    302.85 o
  12   3   0     1863.65     1697.66    163.27 o
  13   3   0        5.98      -63.77     92.16 o
  14   3   0     1112.65      656.41    152.39 o
 -12   4   0     1090.46     1339.41    199.33 o
 -11   4   0      210.18      128.73    134.91 o
 -10   4   0      154.95       51.43    106.71 o
  -9   4   0     3685.00     4486.79    272.84 o
  -8   4   0     2664.61     2955.90    392.42 o
  -7   4   0       52.91       88.53     99.02 o
  -6   4   0     4490.19     5000.94    223.61 o
  -5   4   0     8765.50     9296.02    343.34 o
  -4   4   0     1504.00     1636.32    101.32 o
  -3   4   0      174.82      245.78     77.34 o
  -2   4   0     9711.48    10310.66    413.77 o
  -1   4   0    10262.36    11352.71    382.71 o
   0   4   0     2328.53     2284.30     89.98 o
   1   4   0     8855.37     9031.31    299.57 o
   2   4   0    29237.34    29513.62   1350.64 o
   3   4   0     6201.36     6562.83    230.85 o
   4   4   0      551.06      645.26     47.49 o
   5   4   0    11686.20    11466.40    390.65 o
   6   4   0    17736.04    17397.75    590.41 o
   7   4   0      132.83      147.25     41.17 o
   8   4   0     3068.87     3024.33    172.89 o
   9   4   0     5139.23     4842.67    244.99 o
  10   4   0     1169.18     1038.70    119.38 o
  11   4   0      235.95      212.38    243.10 o
  12   4   0     1660.87     1866.99    173.07 o
  13   4   0     2758.09     2312.26    384.66 o
  14   4   0      379.39      137.70    114.09 o
 -12   5   0      220.02       55.67    352.50 o
 -11   5   0     1977.63     2083.49    540.06 o
 -10   5   0     1995.76     2214.02    358.39 o
  -9   5   0        0.08       41.96    119.35 o
  -8   5   0     1835.63     2345.87    198.86 o
  -7   5   0     5039.53     5783.29    304.47 o
  -6   5   0     2735.96     2835.60    163.86 o
  -5   5   0     1337.02     1351.66    109.85 o
  -4   5   0    20581.79    23041.04    766.37 o
  -3   5   0    11182.89    12786.06    439.43 o
  -2   5   0      541.33      508.45     51.27 o
  -1   5   0    11045.43    11855.79    404.89 o
   0   5   0    22426.30    23956.13    766.01 o
   1   5   0    10086.23     9973.26    332.38 o
   2   5   0       58.32       93.91     29.50 o
   3   5   0    21874.97    22459.76    734.16 o
   4   5   0     8967.93     8831.35    376.34 o
   5   5   0      738.97      771.71     57.58 o
   6   5   0     7800.45     7958.09    484.67 o
   7   5   0    12448.87    11959.72    595.18 o
   8   5   0     2436.32     2131.06    292.09 o
   9   5   0      290.62      254.56     90.19 o
  10   5   0     3039.21     2885.32    184.65 o
  11   5   0     4002.61     3717.36    230.07 o
  12   5   0      568.21      477.02    283.85 o
  13   5   0     1143.50     1113.83    161.52 o
  14   5   0     3109.80     2949.43    236.48 o
 -11   6   0      202.10       51.85    174.26 o
 -10   6   0     1682.36     2098.19    229.67 o
  -9   6   0     3401.39     3556.91    265.94 o
  -8   6   0      910.28      996.96    159.26 o
  -7   6   0     2041.23     2326.35    242.71 o
  -6   6   0     8424.29     9537.04    611.13 o
  -5   6   0     4220.92     4739.03    258.05 o
  -4   6   0       57.83      108.34     55.04 o
  -3   6   0    10092.83    11285.91    393.66 o
  -2   6   0     7771.22     8580.06    308.25 o
  -1   6   0     5599.30     6301.30    343.66 o
   0   6   0     3588.66     3745.46    175.67 o
   1   6   0    26614.04    27265.60    864.81 o
   2   6   0     9253.85     8851.66    305.90 o
   3   6   0      246.48      420.18     52.58 o
   4   6   0     6717.17     6671.34    241.94 o
   5   6   0    15896.97    16171.35    542.20 o
   6   6   0     3140.48     3168.97    170.00 o
   7   6   0     2488.96     2482.85    183.08 o
   8   6   0     7734.73     7419.08    523.10 o
   9   6   0     3913.50     3932.09    217.39 o
  10   6   0      251.50      242.05     85.67 o
  11   6   0     1517.24     1727.44    220.26 o
  12   6   0     5402.70     5333.01    447.24 o
  13   6   0      993.78     1183.21    262.80 o
  14   6   0      321.06      146.56    123.19 o
 -10   7   0        7.57     -160.14    160.14 o
  -9   7   0     1350.87     1692.16    252.38 o
  -8   7   0     3407.89     4027.73    345.83 o
  -7   7   0     1586.34     1555.17    440.02 o
  -6   7   0      279.50      262.01     82.41 o
  -5   7   0     4166.29     4509.16    212.77 o
  -4   7   0     8759.04     9276.32    352.59 o
  -3   7   0     1047.47     1139.78     88.04 o
  -2   7   0     3404.83     3697.13    167.35 o
  -1   7   0     7371.76     7536.65    400.57 o
   0   7   0     7861.06     8103.91    288.60 o
   1   7   0       16.93       63.70     48.08 o
   2   7   0    22769.61    22404.43    732.37 o
   3   7   0    10577.49    10368.85    360.46 o
   4   7   0     1279.77     1267.35     78.71 o
   5   7   0     1444.24     1640.12    111.16 o
   6   7   0    15491.43    14853.45    515.87 o
   7   7   0     4280.22     4291.47    189.12 o
   8   7   0      301.59      444.46    182.66 o
   9   7   0     3899.48     3883.28    222.97 o
  10   7   0     3205.03     3074.20    197.95 o
  11   7   0      207.26      113.89    129.49 o
  12   7   0      952.59      809.69    256.22 o
  13   7   0     3096.63     2987.05    334.44 o
  14   7   0     1098.53     1043.24    229.44 o
 -10   8   0     2054.99     2249.45    322.42 o
  -9   8   0      766.20     1004.18    240.77 o
  -8   8   0      330.53      233.12    154.00 o
  -7   8   0     4142.89     4260.30    338.31 o
  -6   8   0     1928.50     2050.44    267.34 o
  -5   8   0       43.68       75.34     82.72 o
  -4   8   0     4350.16     4017.65    235.25 o
  -3   8   0     7988.54     8512.37    325.17 o
  -2   8   0     1247.22     1251.97    164.13 o
  -1   8   0      115.52      111.67     42.49 o
   0   8   0    11490.22    11873.03    411.45 o
   1   8   0     7995.03     7633.12    514.86 o
   2   8   0       26.79       45.95     35.34 o
   3   8   0     2736.04     2703.03    125.30 o
   4   8   0     8968.10     8994.24    322.12 o
   5   8   0     2164.48     2238.97    120.54 o
   6   8   0      365.60      473.39    104.53 o
   7   8   0     4506.52     4883.76    257.84 o
   8   8   0     8554.35     8422.41    371.70 o
   9   8   0       26.24      -23.61    105.57 o
  10   8   0     1571.61     1617.36    196.72 o
  11   8   0     2306.40     2386.23    288.37 o
  12   8   0     1323.02     1423.86    153.10 o
  13   8   0       19.29      242.81    112.99 o
  14   8   0     1565.07     1880.25    193.79 o
  -9   9   0     2742.97     3289.23    373.05 o
  -8   9   0     2068.16     1873.08    260.95 o
  -7   9   0      104.32      199.13    149.80 o
  -6   9   0     3057.23     3285.00    543.96 o
  -5   9   0     2320.83     2279.36    187.67 o
  -4   9   0     1898.66     2055.13    171.56 o
  -3   9   0     1116.17     1112.98    185.29 o
  -2   9   0    10803.70    11186.36    487.50 o
  -1   9   0     5097.25     5292.34    366.10 o
   0   9   0      103.09      146.90     45.81 o
   1   9   0     6791.07     6520.62    243.68 o
   2   9   0    11084.60    10699.37    375.62 o
   3   9   0     1373.19     1398.62    188.94 o
   4   9   0     1484.98     1529.35     96.39 o
   5   9   0     8478.12     8452.37    311.61 o
   6   9   0     2073.12     2200.65    177.53 o
   7   9   0      408.48      509.01    109.00 o
   8   9   0     1908.80     2021.36    133.37 o
   9   9   0     5848.69     6459.62    511.38 o
  10   9   0      438.38      386.42    101.11 o
  11   9   0      407.73      225.80    131.47 o
  12   9   0     1712.77     1817.07    184.75 o
  13   9   0     2718.39     2951.47    226.97 o
  14   9   0        2.33      183.41    147.23 o
  -8  10   0     1477.98     1847.37    277.54 o
  -7  10   0     2226.89     1754.48    241.92 o
  -6  10   0      222.96      238.83    138.15 o
  -5  10   0      825.84      998.87    171.15 o
  -4  10   0     3346.32     3429.36    225.73 o
  -3  10   0     5721.50     5281.34    288.67 o
  -2  10   0       69.55       45.75     66.65 o
  -1  10   0     7820.48     7448.16    349.38 o
   0  10   0     5435.69     5465.43    520.55 o
   1  10   0      512.74      364.35    172.49 o
   2  10   0     3383.23     3107.04    227.68 o
   3  10   0     7721.85     7755.66    348.84 o
   4  10   0     2320.73     2305.71    124.94 o
   5  10   0       91.21      157.21     71.70 o
   6  10   0     2879.80     3095.26    158.85 o
   7  10   0     4877.02     5069.25    224.47 o
   8  10   0     1852.77     1745.60    130.17 o
   9  10   0     1116.91     1165.98    134.20 o
  10  10   0     3546.04     3863.15    236.08 o
  11  10   0     1862.74     1946.56    171.43 o
  12  10   0       90.82      157.07    109.33 o
  13  10   0     1347.90     1223.34    168.74 o
  14  10   0     1293.64      973.57    167.66 o
  -8  11   0      129.01     -154.11    154.11 o
  -7  11   0      844.89      620.55    191.60 o
  -6  11   0     2462.84     2692.07    279.76 o
  -5  11   0     1216.81     1173.64    161.84 o
  -4  11   0      329.85      354.64    179.27 o
  -3  11   0     3840.76     3699.71    403.16 o
  -2  11   0     2495.20     2128.20    168.95 o
  -1  11   0      380.22      258.16    226.36 o
   0  11   0     1143.37     1157.80    218.40 o
   1  11   0     4313.26     4389.97    385.27 o
   2  11   0     3072.72     2951.78    174.56 o
   3  11   0      223.92      151.84     84.49 o
   4  11   0     2015.75     2046.04    146.13 o
   5  11   0     4415.68     4748.68    368.24 o
   6  11   0     2954.18     3265.96    213.83 o
   7  11   0     1211.90     1232.59    111.41 o
   8  11   0     7033.32     6855.82    288.71 o
   9  11   0     2492.50     2485.63    180.78 o
  10  11   0        9.75      -12.26     84.56 o
  11  11   0     2118.49     2134.77    182.68 o
  12  11   0     2435.90     2069.86    256.18 o
  13  11   0      404.15      393.93    133.43 o
  -7  12   0      479.82      627.01    209.21 o
  -6  12   0      112.17      232.49    160.60 o
  -5  12   0     1961.48     1661.96    192.26 o
  -4  12   0     1620.32     1673.00    181.85 o
  -3  12   0      181.44      108.55     99.45 o
  -2  12   0     1549.72     1656.19    158.25 o
  -1  12   0     5669.90     5635.17    300.64 o
   0  12   0     1395.98     1553.36    137.88 o
   1  12   0      653.49      622.14    129.03 o
   2  12   0     7037.90     6133.85    296.33 o
   3  12   0     2825.55     2509.20    167.86 o
   4  12   0       60.26      229.03     84.06 o
   5  12   0     1201.74     1431.88    336.32 o
   6  12   0     4738.31     5007.77    586.72 o
   7  12   0      750.71      890.54    135.19 o
   8  12   0      349.50      303.59    130.31 o
   9  12   0     3121.95     3296.88    263.54 o
  10  12   0     2667.91     2575.38    236.48 o
  11  12   0       26.77      -38.24    104.65 o
  12  12   0     1165.77      852.27    172.71 o
  13  12   0     2212.92     1967.92    229.31 o
  -6  13   0      587.46      351.64    182.89 o
  -5  13   0        3.29      -19.85    123.32 o
  -4  13   0     1497.09     1342.78    172.75 o
  -3  13   0     2569.19     2479.79    443.77 o
  -2  13   0      248.63      214.38    102.89 o
  -1  13   0     1045.88      995.35    133.23 o
   0  13   0     2403.42     2004.23    189.20 o
   1  13   0      809.97      831.95    163.63 o
   2  13   0        4.13      -57.27     72.76 o
   3  13   0     1668.28     1720.24    283.79 o
   4  13   0     2852.12     2854.46    326.07 o
   5  13   0      586.83      598.75    107.34 o
   6  13   0      368.38      356.45    100.20 o
   7  13   0     3202.01     3545.08    638.39 o
   8  13   0     1623.26     1553.34    151.99 o
   9  13   0        0.22       17.23    113.88 o
  10  13   0      998.08     1224.19    180.56 o
  11  13   0     2930.64     2975.57    267.92 o
  12  13   0      277.29      244.30    149.27 o
  -4  14   0       11.15       16.11    140.96 o
  -3  14   0      571.64      568.24    140.14 o
  -2  14   0     1868.66     1543.05    238.81 o
  -1  14   0     1402.50     1284.77    158.22 o
   0  14   0       54.96        1.90     82.72 o
   1  14   0     1296.64     1247.04    132.58 o
   2  14   0     2872.86     2633.41    188.57 o
   3  14   0      344.17      349.38     88.88 o
   4  14   0     1343.50     1297.79    133.47 o
   5  14   0     3514.69     3810.78    296.31 o
   6  14   0     1017.47     1078.73    190.60 o
   7  14   0       64.17       72.54     87.15 o
   8  14   0     2426.78     2462.45    197.76 o
   9  14   0     2560.43     2224.48    228.31 o
  10  14   0      138.58      -13.88    127.19 o
  11  14   0      348.91      396.93    157.15 o
  12  14   0     1083.74      914.43    187.49 o
  -3  15   0      514.45      194.20    125.73 o
  -2  15   0      402.09      304.10    122.21 o
  -1  15   0     1362.66     1411.03    163.01 o
   0  15   0      880.21      899.08    138.11 o
   1  15   0      159.80       96.73     88.54 o
   2  15   0      868.06      552.01    161.71 o
   3  15   0     2173.98     2030.26    169.35 o
   4  15   0     1591.40     1519.95    148.12 o
   5  15   0       40.05       64.64    107.13 o
   6  15   0     2345.30     2494.37    396.49 o
   7  15   0     1688.54     1888.06    430.85 o
   8  15   0      141.31      -61.89    103.29 o
   9  15   0      607.46      721.89    164.99 o
  10  15   0     1855.75     1622.26    214.69 o
  11  15   0      784.82      638.59    173.13 o
  -1  16   0       22.33       41.24    116.01 o
   0  16   0      819.98      436.02    224.45 o
   1  16   0     1575.94     1584.55    165.25 o
   2  16   0      815.75      690.90    124.46 o
   3  16   0      202.44      275.29    103.46 o
   4  16   0     2666.96     2296.27    187.33 o
   5  16   0     1878.51     1537.96    158.26 o
   6  16   0        7.31      226.79    105.89 o
   7  16   0      847.71      950.12    247.18 o
   8  16   0     1398.38     1530.17    176.48 o
   9  16   0      360.61      347.15    151.13 o
   1  17   0      627.11      498.28    143.62 o
   2  17   0     1553.10     1536.30    207.10 o
   3  17   0      300.32      346.29    119.04 o
   4  17   0        1.94       20.30     97.73 o
   5  17   0      977.12      732.07    135.58 o
   6  17   0     1575.51     1517.42    166.10 o
   7  17   0       77.00       84.94    111.77 o
  -6 -17   1       89.36     -142.06    268.10 o
  -5 -17   1      280.19      172.19    287.08 o
  -8 -16   1      244.39      136.27    262.24 o
  -7 -16   1      896.51      800.82    312.73 o
  -6 -16   1     2704.49     2370.71    412.10 o
  -5 -16   1      845.45      634.19    140.24 o
  -4 -16   1       66.83       52.48     93.56 o
  -3 -16   1     2399.99     2005.95    216.10 o
  -2 -16   1     2284.76     1862.76    172.11 o
  -1 -16   1      111.83      112.81    106.26 o
   0 -16   1      771.95      718.50    136.69 o
   1 -16   1     2078.73     1672.64    206.62 o
  -9 -15   1      858.98      826.49    166.84 o
  -8 -15   1     1669.57     1537.32    164.00 o
  -7 -15   1      766.22      900.09    229.80 o
  -6 -15   1      216.97      285.23    102.92 o
  -5 -15   1     2087.26     1670.99    157.18 o
  -4 -15   1     2441.44     2239.20    416.22 o
  -3 -15   1      212.26       78.69     88.81 o
  -2 -15   1      698.55      831.44    170.92 o
  -1 -15   1     2523.64     2105.61    301.96 o
   0 -15   1     1497.92     1428.75    155.45 o
   1 -15   1      229.98      212.29    117.39 o
   2 -15   1     1662.47     1296.21    170.99 o
   3 -15   1     1565.37     1730.62    549.44 o
 -11 -14   1      583.21      905.49    179.68 o
 -10 -14   1     1587.69     1875.21    217.87 o
  -9 -14   1      740.87      620.71    151.14 o
  -8 -14   1      467.63      588.10    172.41 o
  -7 -14   1     1751.81     1745.03    159.65 o
  -6 -14   1     2178.65     2184.75    365.30 o
  -5 -14   1       39.69       -0.73     78.94 o
  -4 -14   1     1920.81     1730.34    259.99 o
  -3 -14   1     3401.91     3000.52    196.16 o
  -2 -14   1      617.26      842.01    116.70 o
  -1 -14   1      382.98      282.59     89.52 o
   0 -14   1     1723.87     1333.83    149.47 o
   1 -14   1     1515.48     1315.99    152.24 o
   2 -14   1      102.17      148.69    106.16 o
   3 -14   1      915.92      901.06    159.40 o
   4 -14   1     1332.51     1128.06    185.61 o
 -12 -13   1     1452.38     1479.34    214.79 o
 -11 -13   1      361.68      492.23    155.15 o
 -10 -13   1      405.10      417.54    143.69 o
  -9 -13   1     4134.00     4362.93    313.68 o
  -8 -13   1     2083.58     1994.68    173.60 o
  -7 -13   1      262.68      291.85     97.50 o
  -6 -13   1     2187.78     2134.41    388.13 o
  -5 -13   1     1523.13     1561.09    339.67 o
  -4 -13   1      509.89      344.66    107.13 o
  -3 -13   1     1184.35     1008.96    113.76 o
  -2 -13   1     2659.13     2687.63    180.29 o
  -1 -13   1      821.22      744.17    107.12 o
   0 -13   1        3.05       47.44     77.58 o
   1 -13   1     1066.65      998.21    129.86 o
   2 -13   1     1688.39     2022.88    387.22 o
   3 -13   1      935.22      853.93    146.33 o
   4 -13   1       20.42      158.49    124.12 o
   5 -13   1     1455.47     1378.57    192.51 o
 -13 -12   1      211.65       39.67    138.37 o
 -12 -12   1      860.86      831.23    174.22 o
 -11 -12   1     2214.16     2431.01    230.80 o
 -10 -12   1      937.36      990.93    163.00 o
  -9 -12   1      230.47       56.76    106.65 o
  -8 -12   1     3190.68     3376.06    218.26 o
  -7 -12   1     1889.05     1749.04    152.06 o
  -6 -12   1      410.22      386.02     90.82 o
  -5 -12   1     1414.01     1270.55    122.47 o
  -4 -12   1     7583.20     7553.46    526.78 o
  -3 -12   1     1144.70     1398.12    123.90 o
  -2 -12   1      499.81      464.07     86.81 o
  -1 -12   1     2388.57     2393.36    165.80 o
   0 -12   1     2221.28     1984.94    267.53 o
   1 -12   1      385.35      366.33    155.50 o
   2 -12   1      507.76      548.65    113.95 o
   3 -12   1     4325.55     3998.31    259.58 o
   4 -12   1      806.11      876.21    227.38 o
   5 -12   1        0.14       19.51    121.91 o
   6 -12   1     1188.44     1257.97    219.38 o
 -13 -11   1     2285.19     2127.18    206.47 o
 -12 -11   1      549.95      454.26    248.16 o
 -11 -11   1      187.66      181.71    106.37 o
 -10 -11   1     3169.05     3287.18    218.49 o
  -9 -11   1     3462.26     3233.42    213.00 o
  -8 -11   1       24.18        5.38     71.37 o
  -7 -11   1     3875.29     3766.38    203.88 o
  -6 -11   1     6300.78     6175.54    254.58 o
  -5 -11   1      368.19      384.38     82.42 o
  -4 -11   1      653.12      665.22    121.83 o
  -3 -11   1     5192.26     4668.41    238.33 o
  -2 -11   1     4175.39     3903.67    207.81 o
  -1 -11   1      626.90      685.41     92.98 o
   0 -11   1     1712.85     1589.07    204.66 o
   1 -11   1     5792.40     5604.02    284.77 o
   2 -11   1     1116.71     1256.33    164.51 o
   3 -11   1       20.01       60.06     86.52 o
   4 -11   1     3215.67     3281.05    235.11 o
   5 -11   1     3742.93     3823.56    265.47 o
   6 -11   1       23.18      -77.27    141.66 o
   7 -11   1      903.13      672.01    198.51 o
 -13 -10   1      519.84      730.95    150.35 o
 -12 -10   1     2774.08     3182.00    284.62 o
 -11 -10   1     2001.46     2279.13    309.36 o
 -10 -10   1      186.16       91.11    261.15 o
  -9 -10   1     3275.31     3495.71    533.35 o
  -8 -10   1     5880.96     5750.99    416.22 o
  -7 -10   1     1170.99     1418.87    121.17 o
  -6 -10   1     1218.43     1310.12    163.15 o
  -5 -10   1     2535.36     2457.60    279.91 o
  -4 -10   1     6899.08     6523.77    329.79 o
  -3 -10   1     1661.53     1559.49    109.21 o
  -2 -10   1     4984.99     4470.07    222.44 o
  -1 -10   1    13786.44    12487.36    520.66 o
   0 -10   1     1993.31     2207.01    149.99 o
   1 -10   1     1135.56     1248.43    120.83 o
   2 -10   1     6961.02     6590.69    321.45 o
   3 -10   1     6289.98     5773.93    298.93 o
   4 -10   1       56.36      117.80     94.72 o
   5 -10   1     2451.32     2647.56    213.41 o
   6 -10   1     3819.13     4127.44    334.16 o
   7 -10   1      540.57      319.47    161.74 o
   8 -10   1      165.94      129.66    162.27 o
 -14  -9   1     1715.07     1815.01    250.40 o
 -13  -9   1     1840.25     1485.79    174.36 o
 -12  -9   1        1.89     -123.99    123.99 o
 -11  -9   1     2658.29     3117.47    216.73 o
 -10  -9   1     4566.88     4719.42    260.39 o
  -9  -9   1      896.10      901.44    129.01 o
  -8  -9   1      643.86      660.93     98.38 o
  -7  -9   1    11593.25    11147.57    466.43 o
  -6  -9   1     7207.19     7127.50    274.56 o
  -5  -9   1      120.24      213.84     50.68 o
  -4  -9   1     5814.84     5616.13    220.04 o
  -3  -9   1    17481.38    16783.57    567.71 o
  -2  -9   1     1603.21     1712.98     96.91 o
  -1  -9   1     6600.28     5874.05    248.32 o
   0  -9   1     9952.70     9711.48    348.38 o
   1  -9   1     2613.94     2595.90    156.88 o
   2  -9   1      653.04      553.18    249.82 o
   3  -9   1     3800.90     3499.39    244.66 o
   4  -9   1     3636.70     3610.80    228.32 o
   5  -9   1     1304.43     1162.33    147.97 o
   6  -9   1      562.78      398.23    128.47 o
   7  -9   1     1955.76     1738.25    239.52 o
   9  -9   1       16.59      -45.05    196.81 o
 -14  -8   1      129.64      160.14    123.17 o
 -13  -8   1     2208.42     2347.92    202.20 o
 -12  -8   1     1794.07     1803.47    278.67 o
 -11  -8   1      420.65      441.57    107.22 o
 -10  -8   1      944.93     1057.01    124.91 o
  -9  -8   1     4491.09     4690.98    248.83 o
  -8  -8   1     2533.48     2549.62    210.97 o
  -7  -8   1        6.41       -1.04     57.13 o
  -6  -8   1     4807.80     4798.92    200.43 o
  -5  -8   1     5480.62     5564.35    218.65 o
  -4  -8   1     1986.59     2105.55    126.91 o
  -3  -8   1     3643.90     3679.65    170.41 o
  -2  -8   1    10966.76    10469.70    360.90 o
  -1  -8   1     4880.13     4727.82    184.48 o
   0  -8   1      708.71      757.72     62.89 o
   1  -8   1     5313.76     5045.48    257.93 o
   2  -8   1    10359.07    10120.17    717.65 o
   3  -8   1      369.46      429.97     70.60 o
   4  -8   1     1337.78     1335.25    109.60 o
   5  -8   1     4132.87     4019.86    241.17 o
   6  -8   1     2474.38     2702.17    317.74 o
   7  -8   1       78.00       52.17    130.12 o
   8  -8   1     2100.51     2356.49    296.41 o
   9  -8   1     2782.99     4018.14    388.13 o
  10  -8   1      202.61      161.56    203.42 o
 -14  -7   1     1052.46      738.18    149.91 o
 -13  -7   1       58.72       21.20    104.97 o
 -12  -7   1      808.72     1057.07    178.73 o
 -11  -7   1     2780.15     3243.45    214.82 o
 -10  -7   1     2698.40     2928.67    195.13 o
  -9  -7   1      197.34      331.11     81.52 o
  -8  -7   1     9936.79    10028.97    526.91 o
  -7  -7   1     6726.67     6746.50    362.27 o
  -6  -7   1       26.66       68.69     73.11 o
  -5  -7   1     1718.50     1729.17     99.02 o
  -4  -7   1     8012.71     8065.25    290.47 o
  -3  -7   1     6519.47     6172.99    228.08 o
  -2  -7   1      241.90      219.16     39.58 o
  -1  -7   1    11824.96    11622.28    394.18 o
   0  -7   1     7509.95     7558.54    270.86 o
   1  -7   1      858.79     1061.74     75.47 o
   2  -7   1     3456.03     3657.45    161.76 o
   3  -7   1     7911.92     8279.24    313.14 o
   4  -7   1     2699.96     2790.47    149.24 o
   5  -7   1      103.66      195.22     73.81 o
   6  -7   1     4071.16     3989.74    205.86 o
   7  -7   1     2930.59     3147.60    522.32 o
   8  -7   1      361.33      405.96    160.36 o
   9  -7   1     1606.32     2151.11    279.63 o
  10  -7   1     3102.73     3051.24    335.18 o
 -14  -6   1     1221.13     1207.43    171.91 o
 -13  -6   1     2440.87     2384.40    427.45 o
 -12  -6   1      568.79      506.21    113.75 o
 -11  -6   1      340.47      264.17     95.34 o
 -10  -6   1     5872.64     5813.01    292.95 o
  -9  -6   1     3258.15     3349.94    198.94 o
  -8  -6   1      120.46      230.07     66.25 o
  -7  -6   1     5980.71     6072.28    277.56 o
  -6  -6   1    10101.27     9914.36    380.20 o
  -5  -6   1     1853.00     1791.61    163.68 o
  -4  -6   1      255.97      284.78     42.53 o
  -3  -6   1     8169.76     7520.20    269.27 o
  -2  -6   1    15167.94    15203.71    500.71 o
  -1  -6   1      478.75      656.46     49.86 o
   0  -6   1     6735.83     6931.17    245.94 o
   1  -6   1     8018.33     8037.72    281.09 o
   2  -6   1     6415.09     6965.02    288.70 o
   3  -6   1     2106.93     2303.52    121.62 o
   4  -6   1    13477.01    13385.59    476.05 o
   5  -6   1     6810.89     7888.86    564.90 o
   6  -6   1       46.67       35.61     72.83 o
   7  -6   1     4044.14     4305.85    448.40 o
   8  -6   1     4213.46     4947.14    482.34 o
   9  -6   1      649.11      791.13    165.23 o
  10  -6   1      531.21      520.47    269.03 o
  11  -6   1     1878.86     2142.97    288.51 o
 -14  -5   1       40.68       59.56    118.08 o
 -13  -5   1      963.38     1029.02    153.07 o
 -12  -5   1     5158.01     5091.03    288.98 o
 -11  -5   1     1063.03     1035.18    137.72 o
 -10  -5   1      184.60      266.57     88.72 o
  -9  -5   1     2921.40     2700.42    173.11 o
  -8  -5   1     8326.41     7732.71    340.32 o
  -7  -5   1     1169.78     1225.75     81.09 o
  -6  -5   1     2941.99     3000.24    135.34 o
  -5  -5   1     6766.36     6405.01    237.88 o
  -4  -5   1     6279.02     6508.85    367.13 o
  -3  -5   1       70.95      118.12     28.78 o
  -2  -5   1     6625.74     5954.13    273.54 o
  -1  -5   1    26784.16    28151.20    901.47 o
   0  -5   1     4607.52     4706.69    170.55 o
   1  -5   1     3112.93     3214.00    221.13 o
   2  -5   1     9406.94     9549.10    328.28 o
   3  -5   1     9973.63    10989.85    383.36 o
   4  -5   1      244.81      310.64     58.85 o
   5  -5   1     8267.69     8737.74    394.40 o
   6  -5   1     8116.83     8245.80    369.26 o
   7  -5   1      974.71     1268.50    142.45 o
   8  -5   1     1250.71     1463.53    302.20 o
   9  -5   1     4009.65     4418.26    286.79 o
  10  -5   1     2290.80     2554.35    281.68 o
  11  -5   1       13.18       11.29    134.56 o
  12  -5   1     1551.57     1399.09    466.59 o
 -14  -4   1     2201.49     2285.30    214.00 o
 -13  -4   1      840.36      579.00    134.33 o
 -12  -4   1      204.65      355.71    105.79 o
 -11  -4   1     5089.94     4858.08    482.91 o
 -10  -4   1     4207.48     4145.04    229.75 o
  -9  -4   1      143.62       63.31     59.20 o
  -8  -4   1     2008.12     1893.90    304.69 o
  -7  -4   1    14061.14    13456.93    541.79 o
  -6  -4   1     5631.22     5908.48    224.73 o
  -5  -4   1      240.85      256.32     37.90 o
  -4  -4   1    14255.58    13660.91    459.98 o
  -3  -4   1     9383.49     9059.51    311.00 o
  -2  -4   1      231.26      246.93     28.29 o
  -1  -4   1     6391.86     6506.47    222.04 o
   0  -4   1    15367.23    15466.48    496.10 o
   1  -4   1     7694.46     8013.84    423.19 o
   2  -4   1      584.27      796.68     67.41 o
   3  -4   1     8865.08     9316.19    368.51 o
   4  -4   1    12112.60    13604.55    476.51 o
   5  -4   1     2655.55     2816.62    146.59 o
   6  -4   1     1795.44     1933.44    128.21 o
   7  -4   1     6567.74     6724.23    398.27 o
   8  -4   1     2078.56     2469.43    194.72 o
   9  -4   1        2.12       57.43    141.57 o
  10  -4   1     2795.17     3308.10    250.95 o
  11  -4   1     5199.09     5655.93    345.20 o
  12  -4   1       54.24       96.37    136.62 o
 -14  -3   1      367.16      450.36    135.21 o
 -13  -3   1     3298.44     2898.69    224.94 o
 -12  -3   1     1725.08     1847.68    676.96 o
 -11  -3   1       33.46        0.48    162.65 o
 -10  -3   1     2090.51     1952.11    152.13 o
  -9  -3   1     4801.09     4635.29    237.30 o
  -8  -3   1     1506.99     1347.36    112.30 o
  -7  -3   1      536.00      622.45     87.99 o
  -6  -3   1    14973.26    15040.19    613.69 o
  -5  -3   1     7178.27     6920.48    248.50 o
  -4  -3   1        8.83       49.83     21.70 o
  -3  -3   1     1014.14      944.81     59.12 o
  -2  -3   1    11177.14    11159.36    594.00 o
  -1  -3   1    18269.49    17772.57    574.11 o
   0  -3   1     2109.41     2224.47     85.60 o
   1  -3   1     3390.90     3427.05    126.51 o
   2  -3   1     2040.46     1834.05     82.18 o
   3  -3   1     1977.23     2083.31     95.11 o
   4  -3   1      645.05      754.45     66.93 o
   5  -3   1    14174.93    15368.58    527.65 o
   6  -3   1     4228.60     4590.03    201.26 o
   7  -3   1       68.27      -42.25    111.17 o
   8  -3   1     3975.70     4129.23    269.81 o
   9  -3   1     5304.83     5778.94    310.41 o
  10  -3   1      129.19      172.56    106.25 o
  11  -3   1      813.41     1009.43    163.19 o
  12  -3   1     2760.32     2954.61    292.68 o
  13  -3   1      758.96     1554.32    475.58 o
 -14  -2   1     1018.94      726.71    429.05 o
 -13  -2   1      125.05       43.69    111.17 o
 -12  -2   1     1631.32     1324.53    225.09 o
 -11  -2   1     3710.11     3835.15    236.22 o
 -10  -2   1      835.42      876.40    254.41 o
  -9  -2   1      635.87      546.74    143.45 o
  -8  -2   1     3143.42     2947.67    168.74 o
  -7  -2   1     8924.84     8635.86    357.01 o
  -6  -2   1     1243.89     1401.64     74.41 o
  -5  -2   1     4602.60     4443.68    167.75 o
  -4  -2   1    14570.61    14580.02    480.54 o
  -3  -2   1    12989.64    12951.11    425.27 o
  -2  -2   1      213.21      232.98     21.95 o
  -1  -2   1    21899.69    21249.09    677.89 o
   0  -2   1    12461.18    13345.09    425.44 o
   1  -2   1      793.44      965.90     45.23 o
   2  -2   1     1978.93     2029.83     83.91 o
   3  -2   1    11039.81    11233.70    489.24 o
   4  -2   1     6978.12     6922.48    255.68 o
   5  -2   1     1898.96     1982.34    105.89 o
   6  -2   1    12972.35    13948.66    486.81 o
   7  -2   1     4935.33     4994.66    249.51 o
   8  -2   1      270.15      372.71     86.33 o
   9  -2   1     1625.86     1508.28    193.00 o
  10  -2   1     2408.68     2597.48    199.75 o
  11  -2   1     1106.16     1040.53    151.56 o
  12  -2   1       55.13       44.82    148.51 o
  13  -2   1     1196.33     1363.62    195.13 o
 -14  -1   1     1575.90     1381.95    186.60 o
 -13  -1   1     1917.72     1835.81    190.13 o
 -12  -1   1      302.27      274.25    105.32 o
 -11  -1   1     1065.48     1149.36    428.85 o
 -10  -1   1     6962.98     6501.72    317.03 o
  -9  -1   1     3351.06     3624.16    309.21 o
  -8  -1   1       77.74       81.64     70.72 o
  -7  -1   1     6566.24     6523.44    283.80 o
  -6  -1   1    11118.09    10290.10    412.30 o
  -5  -1   1     3813.28     3849.82    146.46 o
  -4  -1   1      184.10      173.86     35.83 o
  -3  -1   1     6129.40     5859.00    199.68 o
  -2  -1   1    34360.56    32332.52   1024.92 o
  -1  -1   1     1266.71     1292.17     48.97 o
   0  -1   1     4382.02     4374.71    181.24 o
   1  -1   1    25844.34    26073.16    824.13 o
   2  -1   1    41410.21    41325.20   1294.95 o
   3  -1   1    13224.65    12985.57    586.78 o
   4  -1   1    24296.62    25689.66    842.42 o
   5  -1   1    12109.36    12522.07    450.28 o
   6  -1   1      258.89      329.24     47.27 o
   7  -1   1     5836.85     6003.87    278.24 o
   8  -1   1     5980.70     6012.57    287.00 o
   9  -1   1      710.86      713.34    273.56 o
  10  -1   1     1521.64     1514.86    151.60 o
  11  -1   1     3983.58     3611.85    241.96 o
  12  -1   1     2016.70     2405.90    395.27 o
  13  -1   1        0.05       12.58    172.05 o
 -13   0   1     2227.08     2167.26    206.20 o
 -12   0   1     3918.93     3629.91    246.57 o
 -11   0   1     2207.65     2018.80    173.74 o
 -10   0   1      422.08      292.64    212.37 o
  -9   0   1     8114.94     8214.37    369.72 o
  -8   0   1     3417.56     3229.93    183.29 o
  -7   0   1      700.20      736.86     82.15 o
  -6   0   1     4453.01     4697.26    216.03 o
  -5   0   1    17775.79    18509.76    616.18 o
  -4   0   1     9307.40     9656.24    331.45 o
  -3   0   1       27.34       88.83     19.18 o
  -2   0   1    27466.84    27799.62    892.89 o
  -1   0   1    28284.26    24720.32    785.51 o
   1   0   1     5717.60     5060.67    167.69 o
   2   0   1    35144.53    33891.67   1074.98 o
   3   0   1     2984.51     2785.59    162.37 o
   4   0   1     1615.61     1666.86    121.88 o
   5   0   1     9833.10     9583.35    379.92 o
   6   0   1    12304.58    12053.84    477.48 o
   7   0   1      572.62      650.71    102.92 o
   8   0   1     2335.02     2463.29    160.04 o
   9   0   1     5355.10     5427.28    270.98 o
  10   0   1     2893.59     2683.62    190.62 o
  11   0   1      189.29      171.93     91.02 o
  12   0   1     2916.54     2852.95    219.29 o
  13   0   1     1785.64     1853.63    200.91 o
 -13   1   1      514.11      494.52    148.15 o
 -12   1   1      459.45      493.24    130.41 o
 -11   1   1     3668.88     3532.31    233.66 o
 -10   1   1     3202.00     3276.88    322.69 o
  -9   1   1     1212.44     1180.33    125.13 o
  -8   1   1     4904.08     5113.38    329.60 o
  -7   1   1    11762.26    12437.57    502.25 o
  -6   1   1     2755.19     3089.73    157.56 o
  -5   1   1     1535.50     1859.00     93.45 o
  -4   1   1    20982.57    23148.38   1238.17 o
  -3   1   1     7137.34     7357.22    254.08 o
  -2   1   1     4903.00     5163.52    178.21 o
  -1   1   1    11460.96    12461.02    402.37 o
   2   1   1      849.01      957.95     42.62 o
   3   1   1     1125.27     1129.47     63.06 o
   4   1   1    11932.57    10643.69    406.26 o
   5   1   1     2781.41     2867.54    139.02 o
   6   1   1     8866.70     8015.95    397.82 o
   7   1   1    16319.50    15623.07    654.36 o
   8   1   1     1334.17     1112.00    130.48 o
   9   1   1      362.15      341.96     76.78 o
  10   1   1     4748.08     4518.75    250.62 o
  11   1   1     4802.13     4371.12    259.86 o
  12   1   1       38.12       99.94    101.83 o
  13   1   1      930.16      910.07    153.56 o
  14   1   1     1866.82     1547.38    197.58 o
 -13   2   1     1228.68     1596.33    287.20 o
 -12   2   1     1367.31     1154.26    249.68 o
 -11   2   1       75.92       54.16    101.20 o
 -10   2   1     5957.89     6184.99    322.99 o
  -9   2   1     4222.45     4545.40    256.25 o
  -8   2   1      134.19       86.79     71.65 o
  -7   2   1      579.83      616.94    278.37 o
  -6   2   1     9969.82    10948.73    394.13 o
  -5   2   1     9887.78    10570.25    375.16 o
  -4   2   1       20.46       44.39     40.53 o
  -3   2   1     1193.98     1224.99     69.25 o
  -2   2   1    14339.87    14780.75    486.09 o
  -1   2   1     9070.23    10612.36    345.65 o
   0   2   1     2245.53     2785.09    223.04 o
   1   2   1    22723.30    22260.45   1182.01 o
   2   2   1    12039.30    12663.98    515.31 o
   3   2   1      307.17      338.20     33.05 o
   4   2   1     3602.39     3534.70    184.26 o
   5   2   1    24515.55    23468.33    864.39 o
   6   2   1     3153.62     3433.28    369.90 o
   7   2   1     2350.23     2391.21    141.95 o
   8   2   1     7761.40     7521.55    358.74 o
   9   2   1     3298.06     3171.62    188.71 o
  10   2   1      150.54       48.58     89.20 o
  11   2   1     3332.34     3461.20    261.39 o
  12   2   1     5750.23     5644.86    307.70 o
  13   2   1      210.98      238.28    108.00 o
  14   2   1      600.40      360.06    134.74 o
 -13   3   1        8.12      266.37    334.70 o
 -12   3   1     1533.42     1638.58    205.84 o
 -11   3   1     3108.04     3138.96    244.68 o
 -10   3   1      332.99      326.75    112.68 o
  -9   3   1     1368.62     1442.12    263.90 o
  -8   3   1     5602.89     6150.63    308.01 o
  -7   3   1     2218.49     2612.25    170.02 o
  -6   3   1       36.43       41.88     49.28 o
  -5   3   1     5816.34     6627.55    253.85 o
  -4   3   1    17729.51    19205.52    639.54 o
  -3   3   1       69.77       89.37     37.34 o
  -2   3   1     1204.91     1228.02     65.85 o
  -1   3   1    15023.22    16772.23    544.70 o
   0   3   1     9014.06     9837.58    386.24 o
   1   3   1    11006.83    11588.20    381.12 o
   2   3   1     6919.65     7051.46    241.10 o
   3   3   1    10577.77    10076.57    552.49 o
   4   3   1      200.35      267.58     32.70 o
   5   3   1     4388.02     4445.01    311.31 o
   6   3   1     4546.84     4033.74    188.59 o
   7   3   1     9361.53     8993.08    417.45 o
   8   3   1        1.10      -49.06     49.06 o
   9   3   1     4959.87     4896.48    246.77 o
  10   3   1     3661.84     3144.94    235.50 o
  11   3   1      516.60      280.65     89.00 o
  12   3   1     1587.25     1439.85    153.76 o
  13   3   1     2635.05     2064.78    192.89 o
  14   3   1      571.08      797.03    157.63 o
 -12   4   1        5.01      171.99    143.96 o
 -11   4   1     1324.98     1400.17    331.76 o
 -10   4   1     2833.33     3052.87    234.88 o
  -9   4   1     1411.98     1936.19    337.30 o
  -8   4   1       89.50        1.88    177.98 o
  -7   4   1     3336.90     3619.71    223.64 o
  -6   4   1     2856.00     3057.94    180.02 o
  -5   4   1      894.04     1088.67     90.46 o
  -4   4   1      680.29      761.51     71.06 o
  -3   4   1    10767.43    10759.55    376.88 o
  -2   4   1     7999.74     9344.30    323.51 o
  -1   4   1       22.22       56.67     22.82 o
   0   4   1     7835.71     8385.93    280.78 o
   1   4   1    36263.18    36953.07   1183.07 o
   2   4   1     2233.33     2363.80     96.17 o
   3   4   1      535.96      519.44     68.08 o
   4   4   1    11470.86    11379.45    387.80 o
   5   4   1     9230.41     9456.35    394.50 o
   6   4   1      642.41      629.33     56.93 o
   7   4   1     8059.20     7698.21    326.97 o
   8   4   1     7115.25     6832.68    304.99 o
   9   4   1      284.80      272.90     76.51 o
  10   4   1      841.28     1254.60    299.81 o
  11   4   1     5239.75     5233.49    536.68 o
  12   4   1     2350.62     2175.22    180.82 o
  13   4   1       71.38      157.23     99.32 o
  14   4   1     1198.71     1187.20    166.05 o
 -12   5   1     1125.75     1097.88    402.75 o
 -11   5   1      570.37      599.49    162.95 o
 -10   5   1      204.15      301.53    140.90 o
  -9   5   1     4335.49     5338.16    382.10 o
  -8   5   1     3442.59     3792.80    306.35 o
  -7   5   1        0.47       54.78    116.72 o
  -6   5   1     2809.87     3358.72    177.23 o
  -5   5   1     8081.00     9173.22    373.20 o
  -4   5   1     3809.31     3877.59    190.70 o
  -3   5   1      118.82      163.38     45.23 o
  -2   5   1     6173.94     6790.63    557.24 o
  -1   5   1    12578.73    13374.91    446.05 o
   0   5   1     1976.05     2146.72     90.51 o
   1   5   1     1263.74     1281.19     77.16 o
   2   5   1    24144.35    24288.03    790.26 o
   3   5   1    11261.08    11583.08    563.65 o
   4   5   1       41.19      128.23     40.57 o
   5   5   1    10337.52    10135.65    368.95 o
   6   5   1    10701.64    10981.05    556.45 o
   7   5   1     2516.91     2529.33    192.77 o
   8   5   1     3637.98     3688.87    284.55 o
   9   5   1     8520.30     8422.20    460.05 o
  10   5   1     2108.46     2175.91    163.45 o
  11   5   1       90.68       85.43     85.57 o
  12   5   1     3290.37     3426.20    226.80 o
  13   5   1     3203.38     2930.72    328.71 o
  14   5   1      188.82      104.93    118.24 o
 -11   6   1     1950.81     2051.74    285.50 o
 -10   6   1     2326.09     3125.95    323.10 o
  -9   6   1       59.75      -53.50    127.76 o
  -8   6   1     3552.06     4411.52    302.26 o
  -7   6   1     2877.75     2991.30    471.01 o
  -6   6   1      977.37     1264.02    119.28 o
  -5   6   1      990.23     1086.18    101.58 o
  -4   6   1     7800.44     8907.95    428.67 o
  -3   6   1     5542.45     5916.82    230.26 o
  -2   6   1     2074.97     2461.69    115.14 o
  -1   6   1     2050.98     2208.71    102.54 o
   0   6   1    11597.56    11413.28    385.67 o
   1   6   1     7620.66     7979.56    276.50 o
   2   6   1       71.76       88.68     69.15 o
   3   6   1    13304.70    13932.68    674.01 o
   4   6   1    18956.94    18352.95    878.16 o
   5   6   1       48.03      155.36     45.04 o
   6   6   1     7663.46     7513.02    282.24 o
   7   6   1    12971.56    13067.18    542.95 o
   8   6   1     2762.09     2588.88    161.09 o
   9   6   1      512.43      425.23     82.62 o
  10   6   1     3172.20     3355.44    203.59 o
  11   6   1     3119.86     2957.49    198.72 o
  12   6   1      261.45      292.37     96.88 o
  13   6   1     1410.03     1158.06    167.20 o
  14   6   1     2718.38     2788.31    231.37 o
 -10   7   1     1728.07     1869.08    281.66 o
  -9   7   1     3247.68     3546.00    339.45 o
  -8   7   1      329.97      197.08    141.90 o
  -7   7   1     1308.89     1223.55    155.03 o
  -6   7   1     3593.68     3852.51    207.86 o
  -5   7   1     3711.94     3813.15    278.42 o
  -4   7   1       50.87       28.60     55.03 o
  -3   7   1     5335.29     5255.01    217.31 o
  -2   7   1    10471.02    11196.01    396.64 o
  -1   7   1      240.06      355.40     62.76 o
   0   7   1     3746.89     4075.43    160.85 o
   1   7   1     8660.58     8154.71    332.36 o
   2   7   1     7386.81     7024.14    263.19 o
   3   7   1       19.43       84.51     36.90 o
   4   7   1     7172.06     7104.15    264.89 o
   5   7   1     6482.48     6304.66    242.18 o
   6   7   1     1030.51     1161.83     88.91 o
   7   7   1     1777.38     1819.29    147.11 o
   8   7   1     5634.27     5562.36    266.28 o
   9   7   1     2008.33     2234.00    159.85 o
  10   7   1      237.38      256.45     90.05 o
  11   7   1     1938.25     1779.75    157.19 o
  12   7   1     3409.41     3410.46    227.56 o
  13   7   1      700.48      787.67    135.11 o
  14   7   1      581.48      174.33    249.25 o
 -10   8   1        1.24      -46.88    179.50 o
  -9   8   1     1274.58     1179.33    247.77 o
  -8   8   1     2003.44     2020.66    258.84 o
  -7   8   1     1189.69      953.97    178.50 o
  -6   8   1       58.88      -53.30     92.77 o
  -5   8   1     6303.41     6402.25    342.06 o
  -4   8   1     5027.91     4924.59    266.50 o
  -3   8   1        5.37       -7.64     62.82 o
  -2   8   1     4472.00     4608.08    193.88 o
  -1   8   1     8843.04     8959.76    588.73 o
   0   8   1      968.18      974.68    122.73 o
   1   8   1      926.77     1008.20     67.28 o
   2   8   1    16262.62    16551.67    554.42 o
   3   8   1     7760.27     7964.99    287.48 o
   4   8   1       10.20       75.95     50.04 o
   5   8   1     3947.41     3993.93    303.99 o
   6   8   1     9292.21     9014.93    487.52 o
   7   8   1     1176.73     1393.59    105.60 o
   8   8   1     2773.85     2734.09    173.37 o
   9   8   1     2769.21     2836.25    183.96 o
  10   8   1     1530.59     1457.17    136.83 o
  11   8   1      176.60      763.04    336.99 o
  12   8   1     1543.59     1526.39    159.31 o
  13   8   1     2689.99     2778.82    217.83 o
  14   8   1      433.17     1498.38    458.98 o
  -9   9   1      525.78      901.56    243.78 o
  -8   9   1      925.74      914.39    212.51 o
  -7   9   1     3290.07     3086.84    294.74 o
  -6   9   1     1025.15      731.73    349.78 o
  -5   9   1        3.08      -66.59     82.22 o
  -4   9   1     6928.88     6223.10    324.09 o
  -3   9   1     5661.19     5295.17    283.01 o
  -2   9   1       50.71       43.87     66.48 o
  -1   9   1      691.37      731.43     89.69 o
   0   9   1     8461.89     8103.24    562.61 o
   1   9   1     2297.70     2339.87    341.58 o
   2   9   1     1319.92     1489.28     89.85 o
   3   9   1     3346.78     3397.34    150.70 o
   4   9   1     3691.67     3807.21    166.32 o
   5   9   1       72.24      138.85     52.74 o
   6   9   1       82.50      151.51     56.52 o
   7   9   1     5583.92     5478.00    233.22 o
   8   9   1     4647.51     4584.69    213.47 o
   9   9   1        2.49       -4.74     67.67 o
  10   9   1     1131.26     1302.22    140.02 o
  11   9   1     3198.88     3409.23    370.07 o
  12   9   1      926.50     1006.65    143.16 o
  13   9   1      142.33      126.29    113.66 o
  14   9   1     2298.76     1814.34    204.68 o
  -8  10   1     1257.01     1303.24    241.37 o
  -7  10   1      122.03      117.30    136.62 o
  -6  10   1     2095.00     2214.11    245.90 o
  -5  10   1     2966.38     2792.88    474.39 o
  -4  10   1      935.62      997.26    135.27 o
  -3  10   1     1449.00     1495.60    144.73 o
  -2  10   1    11185.04    11452.84    505.57 o
  -1  10   1     1471.13     1622.33    131.17 o
   0  10   1      518.33      568.81    190.58 o
   1  10   1     3751.39     3597.52    195.84 o
   2  10   1     4448.43     4180.40    216.40 o
   3  10   1     1272.20     1086.24    185.96 o
   4  10   1      240.28      285.82     88.73 o
   5  10   1     9931.97     9592.75    351.82 o
   6  10   1     3163.30     3012.58    159.56 o
   7  10   1      144.62      181.14     67.91 o
   8  10   1     2756.16     2831.48    170.51 o
   9  10   1     5723.31     6189.44    474.33 o
  10  10   1      605.47      763.15    121.00 o
  11  10   1      582.60      662.03    124.89 o
  12  10   1     1646.40     1790.61    365.07 o
  13  10   1     1435.32     1777.38    189.29 o
  14  10   1       11.38       21.87    162.34 o
  -8  11   1     1920.16     2390.23    311.03 o
  -7  11   1     2494.52     2437.73    279.56 o
  -6  11   1      127.90     -127.49    127.49 o
  -5  11   1      788.61      672.19    139.36 o
  -4  11   1     4297.05     4342.02    270.87 o
  -3  11   1     2864.77     2817.51    202.06 o
  -2  11   1       99.08       72.47     72.08 o
  -1  11   1     4325.40     4187.46    237.56 o
   0  11   1     5001.62     4595.26    245.37 o
   1  11   1      535.51      367.70     94.46 o
   2  11   1     1368.50     1173.12    110.73 o
   3  11   1    11242.78    11327.73    575.33 o
   4  11   1     7116.96     7128.87    397.86 o
   5  11   1     1403.74     1568.50    339.12 o
   6  11   1     3185.25     3300.04    199.84 o
   7  11   1     4542.48     4693.12    443.51 o
   8  11   1      957.85      970.45    110.72 o
   9  11   1     1654.27     1794.71    170.72 o
  10  11   1     2596.99     3080.48    214.30 o
  11  11   1      988.02      938.09    140.13 o
  12  11   1        9.47       41.62    101.29 o
  13  11   1     1046.48     1065.60    164.13 o
  -7  12   1     1207.60     1201.41    240.28 o
  -6  12   1     1579.07     1449.15    229.07 o
  -5  12   1      354.61      248.87    128.03 o
  -4  12   1       58.21      153.80    115.87 o
  -3  12   1     2569.78     2555.42    398.79 o
  -2  12   1     4253.58     4101.52    246.36 o
  -1  12   1      440.45      313.46     91.53 o
   0  12   1     1930.14     1881.21    151.34 o
   1  12   1     7686.30     7180.08    343.59 o
   2  12   1     1521.30     1370.77    190.93 o
   3  12   1      497.57      512.89     88.73 o
   4  12   1     4406.81     4525.05    243.48 o
   5  12   1     4446.17     4673.10    530.11 o
   6  12   1       64.40      213.08     84.39 o
   7  12   1     1559.36     1987.81    188.62 o
   8  12   1     3255.07     3418.28    217.95 o
   9  12   1     1667.62     2042.17    203.99 o
  10  12   1      261.23      202.37    122.03 o
  11  12   1     1214.56     1131.17    177.54 o
  12  12   1     1549.12     1312.52    191.81 o
  13  12   1      240.00      483.26    149.00 o
  -6  13   1      121.79       -5.36    156.32 o
  -5  13   1     1310.70     1403.42    188.70 o
  -4  13   1     1662.09     1550.34    185.19 o
  -3  13   1      187.34      -40.63    104.50 o
  -2  13   1     2905.02     2633.24    380.67 o
  -1  13   1     4387.33     3817.58    237.47 o
   0  13   1     1240.05     1134.79    147.70 o
   1  13   1      737.95      912.50    116.36 o
   2  13   1     5772.42     5174.87    273.33 o
   3  13   1     2389.25     2125.74    161.11 o
   4  13   1       21.49       -1.51     69.46 o
   5  13   1     2245.02     2367.75    174.78 o
   6  13   1     3335.96     3631.08    572.31 o
   7  13   1      782.16      835.73    133.63 o
   8  13   1      766.31      603.91    119.43 o
   9  13   1     3435.72     3930.51    295.05 o
  10  13   1     1752.86     2228.59    227.13 o
  11  13   1        1.20     -102.40    102.40 o
  12  13   1      712.13     1243.86    195.00 o
  13  13   1     1480.37     1252.19    201.19 o
  -5  14   1        3.18     -134.06    134.06 o
  -4  14   1     1631.00     1830.78    212.15 o
  -3  14   1     2052.41     1543.04    261.09 o
  -2  14   1      267.36      115.74    108.43 o
  -1  14   1      955.10      885.65    208.22 o
   0  14   1     3251.29     3294.99    220.87 o
   1  14   1      842.87      864.65    123.91 o
   2  14   1       38.14      -32.40     66.88 o
   3  14   1     2257.67     1866.80    156.30 o
   4  14   1     4545.04     4182.28    306.25 o
   5  14   1      464.46      263.53     96.32 o
   6  14   1     1087.89     1154.16    380.78 o
   7  14   1     3664.63     4114.86    629.28 o
   8  14   1     1283.55     1505.80    163.74 o
   9  14   1        4.94        1.60    120.91 o
  10  14   1     1765.06     2211.22    233.35 o
  11  14   1     2231.91     2146.32    237.14 o
  12  14   1      170.21      106.65    144.98 o
  -3  15   1      999.76      639.44    152.22 o
  -2  15   1     1902.82     1719.25    361.74 o
  -1  15   1      775.24      541.31    119.23 o
   0  15   1       65.85      125.92    142.68 o
   1  15   1     2494.91     2558.77    393.46 o
   2  15   1     2195.46     2065.34    256.28 o
   3  15   1      150.75      102.32     88.42 o
   4  15   1     1471.73     1308.27    141.14 o
   5  15   1     3300.54     3197.98    236.78 o
   6  15   1     1449.52     1479.36    159.87 o
   7  15   1       46.59       21.89     97.05 o
   8  15   1     2695.08     3214.94    547.47 o
   9  15   1     2407.69     2322.37    238.12 o
  10  15   1       59.81     -101.41    128.29 o
  11  15   1      815.52      988.23    193.85 o
  -2  16   1      386.27      434.53    185.42 o
  -1  16   1     2389.27     2460.83    292.75 o
   0  16   1     1394.81     1056.00    146.94 o
   1  16   1       10.22       71.78     95.46 o
   2  16   1     1201.23     1199.35    198.99 o
   3  16   1     2991.04     2592.79    201.62 o
   4  16   1      927.68      598.61    200.29 o
   5  16   1      433.32      226.99    117.75 o
   6  16   1     1927.70     1711.24    321.99 o
   7  16   1     1024.53      897.40    148.13 o
   8  16   1        3.48     -101.55    101.55 o
   9  16   1      439.16      324.43    150.34 o
  10  16   1     1769.82     2407.01    259.41 o
   0  17   1     1438.92     1231.48    180.11 o
   1  17   1     1790.13     1542.09    172.63 o
   2  17   1      208.82      101.98    147.20 o
   3  17   1      424.53      361.48    112.85 o
   4  17   1     2728.11     2637.86    508.12 o
   5  17   1      817.65      875.22    227.62 o
   6  17   1       47.96      114.36    134.93 o
   7  17   1      799.55      804.61    167.67 o
   8  17   1     1123.33     1026.07    426.61 o
  -8 -16   2     1964.56     1729.56    368.13 o
  -7 -16   2     1498.22      808.99    326.20 o
  -6 -16   2       53.09      -14.39    239.58 o
  -5 -16   2      263.86      263.84    265.70 o
  -4 -16   2     2284.39     1875.69    387.48 o
  -3 -16   2     1539.48     1261.83    352.54 o
  -2 -16   2        9.57      123.82    254.61 o
  -1 -16   2     1215.17      845.78    350.89 o
  -8 -15   2       69.60       88.95    249.14 o
  -7 -15   2     1027.93      916.74    285.59 o
  -6 -15   2     2840.73     2123.50    383.12 o
  -5 -15   2     1139.82      577.62    269.21 o
  -4 -15   2      104.44      -86.82    212.90 o
  -3 -15   2     2543.39     2321.67    398.51 o
  -2 -15   2     2491.87     1817.47    376.43 o
  -1 -15   2      216.99      383.70    272.16 o
   0 -15   2      850.12      721.29    320.86 o
   1 -15   2     2397.04     2416.29    453.98 o
   2 -15   2     1125.11      827.60    359.11 o
  -8 -14   2     3480.26     2833.94    406.09 o
  -7 -14   2     1125.02      774.60    261.70 o
  -6 -14   2      242.99      123.39     89.89 o
  -5 -14   2     2819.94     2623.22    186.21 o
  -4 -14   2     2740.22     2622.99    279.88 o
  -3 -14   2       72.66      -35.92    115.49 o
  -2 -14   2      689.97      527.40    186.30 o
  -1 -14   2     3395.00     2949.79    430.54 o
   0 -14   2     1120.44     1073.19    136.56 o
   1 -14   2      365.81      422.66    116.77 o
   2 -14   2     2112.90     2011.66    191.23 o
   3 -14   2     1787.27     1763.42    192.55 o
   4 -14   2       68.10      144.92    138.23 o
 -10 -13   2     3167.37     3799.35    300.24 o
  -9 -13   2      405.25      528.70    143.67 o
  -8 -13   2      439.53      383.33    108.61 o
  -7 -13   2     2775.70     3038.84    246.87 o
  -6 -13   2     1955.48     1724.68    172.62 o
  -5 -13   2        1.39      -12.62     75.64 o
  -4 -13   2     1708.55     1541.73    134.55 o
  -3 -13   2     3508.05     3010.32    192.46 o
  -2 -13   2      955.41      933.73    112.87 o
  -1 -13   2      468.98      311.50     91.27 o
   0 -13   2     2090.82     2051.80    168.99 o
   1 -13   2     1914.82     1683.11    160.11 o
   2 -13   2       14.56      -88.90     88.90 o
   3 -13   2      658.67      550.82    158.36 o
   4 -13   2     1786.45     1550.94    190.66 o
   5 -13   2      713.37      705.54    194.70 o
 -12 -12   2     1173.09     1469.18    206.10 o
 -11 -12   2      282.85      475.42    147.97 o
 -10 -12   2      567.18      571.08    148.09 o
  -9 -12   2     2506.60     2708.67    233.13 o
  -8 -12   2     1798.18     1982.64    163.25 o
  -7 -12   2       53.15      220.90     90.74 o
  -6 -12   2     1163.10     1248.64    123.93 o
  -5 -12   2     2238.05     2106.28    213.59 o
  -4 -12   2     1508.29     1478.33    243.34 o
  -3 -12   2      945.14      860.64    130.44 o
  -2 -12   2     4549.25     4279.75    227.94 o
  -1 -12   2     1710.62     1686.86    225.85 o
   0 -12   2       11.18      -40.27     67.10 o
   1 -12   2      610.75      662.41    110.53 o
   2 -12   2     3464.85     3486.67    231.25 o
   3 -12   2     1496.99     1279.58    157.28 o
   4 -12   2      185.62       24.71    257.20 o
   5 -12   2     1969.48     1834.72    206.23 o
   6 -12   2     1369.28     1420.59    240.04 o
 -13 -11   2      340.79      357.11    139.03 o
 -12 -11   2     1181.93     1221.78    166.59 o
 -11 -11   2     2032.12     2139.01    190.58 o
 -10 -11   2     1362.53     1346.20    207.15 o
  -9 -11   2      137.48      136.02     94.95 o
  -8 -11   2     4303.84     4444.26    235.74 o
  -7 -11   2     2866.57     2740.71    159.00 o
  -6 -11   2     1385.61     1578.69    188.70 o
  -5 -11   2     1887.40     1925.52    133.14 o
  -4 -11   2     9152.15     8632.94    377.64 o
  -3 -11   2     1655.23     1600.20    126.74 o
  -2 -11   2       58.75       94.29     68.31 o
  -1 -11   2     2838.16     2609.71    245.74 o
   0 -11   2     3801.27     3837.68    216.71 o
   1 -11   2     1178.27     1288.74    129.99 o
   2 -11   2     1401.78     1401.46    142.84 o
   3 -11   2     5423.97     5358.70    297.34 o
   4 -11   2     1445.74     1342.37    186.88 o
   5 -11   2       17.77      -77.61    174.35 o
   6 -11   2     1226.68     1111.21    216.37 o
   7 -11   2     2100.50     2372.27    294.25 o
 -13 -10   2     2871.63     3003.77    235.17 o
 -12 -10   2      360.66      240.94    117.96 o
 -11 -10   2      475.24      601.39    124.78 o
 -10 -10   2     3511.26     4188.27    250.73 o
  -9 -10   2     3260.22     3320.28    341.74 o
  -8 -10   2       34.63      136.00     75.07 o
  -7 -10   2     4171.93     4259.78    194.49 o
  -6 -10   2     3957.23     3800.67    178.39 o
  -5 -10   2     3673.73     3406.67    160.27 o
  -4 -10   2      269.51      182.26     80.60 o
  -3 -10   2    11423.34    10434.51    375.54 o
  -2 -10   2     6832.44     6205.68    240.43 o
  -1 -10   2      202.83      270.74     64.14 o
   0 -10   2     4042.82     3708.31    233.85 o
   1 -10   2     8088.13     8378.14    657.42 o
   2 -10   2      927.43      876.07    112.59 o
   3 -10   2      539.10      450.49    104.93 o
   4 -10   2     4047.25     3992.93    364.09 o
   5 -10   2     3205.57     3267.52    232.93 o
   6 -10   2      101.78       45.03    129.81 o
   7 -10   2      635.97      442.63    191.41 o
   8 -10   2     2998.15     3276.17    376.69 o
 -13  -9   2      802.37      785.10    261.71 o
 -12  -9   2     3193.31     4002.75    258.12 o
 -11  -9   2     1393.59     1476.21    158.61 o
 -10  -9   2       26.88      128.36    138.09 o
  -9  -9   2     3463.92     3889.93    279.24 o
  -8  -9   2     6156.28     6209.27    256.31 o
  -7  -9   2      822.08      845.49     83.61 o
  -6  -9   2      559.29      657.31     74.13 o
  -5  -9   2     8652.44     8462.03    311.14 o
  -4  -9   2     4930.19     4818.06    195.81 o
  -3  -9   2      372.52      294.34     64.04 o
  -2  -9   2     7743.98     7282.90    316.25 o
  -1  -9   2    10817.44    10716.99    374.84 o
   0  -9   2       61.89      118.71     50.92 o
   1  -9   2      691.51      693.64     83.89 o
   2  -9   2     2809.69     2741.81    146.07 o
   3  -9   2     6862.77     6493.14    319.08 o
   4  -9   2      212.91       42.48     89.51 o
   5  -9   2     2295.16     2392.67    192.18 o
   6  -9   2     3505.71     3899.34    316.08 o
   7  -9   2      767.30      479.84    168.13 o
   8  -9   2      260.39      174.42    197.61 o
   9  -9   2     1481.00     2147.34    326.44 o
 -14  -8   2     1626.89     1803.19    195.68 o
 -13  -8   2     1518.33     1442.29    165.52 o
 -12  -8   2       30.05       31.44    224.86 o
 -11  -8   2     3281.61     3309.21    220.73 o
 -10  -8   2     2890.44     3144.27    204.98 o
  -9  -8   2      519.91      644.17    178.48 o
  -8  -8   2     1848.87     1979.27    122.07 o
  -7  -8   2    10020.80    10612.43    385.41 o
  -6  -8   2     2564.32     2634.10    133.59 o
  -5  -8   2      364.04      484.62    117.26 o
  -4  -8   2     7329.67     7121.95    260.94 o
  -3  -8   2     8648.21     8347.61    298.71 o
  -2  -8   2      547.01      621.09     58.88 o
  -1  -8   2     2703.73     2734.10    195.31 o
   0  -8   2    10004.36    10074.01    356.25 o
   1  -8   2     2940.68     3073.54    142.31 o
   2  -8   2      201.70      194.98     59.07 o
   3  -8   2     3111.82     3248.55    161.58 o
   4  -8   2     9098.66     9387.10    543.12 o
   5  -8   2      314.15      339.76     97.55 o
   6  -8   2     1020.01     1176.62    265.22 o
   7  -8   2     2300.50     2014.11    238.60 o
   8  -8   2     1905.41     2424.46    291.48 o
   9  -8   2       38.04       53.64    182.20 o
  10  -8   2      895.28      944.92    257.36 o
 -14  -7   2       81.17        7.37    119.52 o
 -13  -7   2     2010.80     2236.59    199.35 o
 -12  -7   2     2710.59     2543.53    196.94 o
 -11  -7   2       69.28       44.55    152.99 o
 -10  -7   2     2283.11     2042.73    257.39 o
  -9  -7   2     2994.90     2854.84    181.79 o
  -8  -7   2     2134.96     1881.88    117.20 o
  -7  -7   2      779.06      797.06     76.57 o
  -6  -7   2     8175.94     8641.60    315.19 o
  -5  -7   2     5748.02     5824.00    224.04 o
  -4  -7   2       99.81      133.33     39.72 o
  -3  -7   2     5050.03     4699.32    181.36 o
  -2  -7   2    12729.45    12672.33    428.44 o
  -1  -7   2     3385.04     3144.08    134.48 o
   0  -7   2       94.84      160.72     41.21 o
   1  -7   2     5984.86     5674.19    216.96 o
   2  -7   2     7185.96     7170.26    316.18 o
   3  -7   2      162.00      220.44     59.65 o
   4  -7   2     1483.33     1554.70    141.98 o
   5  -7   2     8430.49     8854.69    582.52 o
   6  -7   2     2539.99     2582.87    234.47 o
   7  -7   2      228.44      221.80    113.54 o
   8  -7   2     2851.49     3601.56    261.30 o
   9  -7   2     2877.22     3843.54    353.34 o
  10  -7   2      282.58      410.96    191.76 o
 -14  -6   2     1316.21     1080.92    440.59 o
 -13  -6   2        1.75      150.78    139.40 o
 -12  -6   2     1577.54     1904.52    188.01 o
 -11  -6   2     4278.99     4420.01    386.42 o
 -10  -6   2     1816.93     1848.23    152.61 o
  -9  -6   2     1735.64     1769.83    139.22 o
  -8  -6   2    10668.19    10654.64    446.59 o
  -7  -6   2     4858.49     5236.84    213.29 o
  -6  -6   2      140.20      191.79     42.70 o
  -5  -6   2     3996.29     4079.92    167.49 o
  -4  -6   2     8213.40     8266.92    293.04 o
  -3  -6   2     1886.64     1990.62     94.00 o
  -2  -6   2     2579.45     2540.32    109.59 o
  -1  -6   2    10133.76     9934.54    339.07 o
   0  -6   2     6074.10     5962.89    218.18 o
   1  -6   2      731.48      758.50     59.15 o
   2  -6   2     3854.41     4219.66    171.53 o
   3  -6   2    11456.81    12242.55    428.29 o
   4  -6   2     3383.85     3587.59    168.88 o
   5  -6   2      614.28      628.46     87.09 o
   6  -6   2     3979.83     4116.19    203.55 o
   7  -6   2     3997.01     4712.20    469.33 o
   8  -6   2      570.86      645.32    240.68 o
   9  -6   2     1633.70     1727.17    199.09 o
  10  -6   2     3322.24     3884.73    294.52 o
  11  -6   2      662.70      882.65    230.00 o
 -14  -5   2     1265.42     1277.26    336.86 o
 -13  -5   2     2490.81     2411.38    383.13 o
 -12  -5   2      832.62      638.57    162.01 o
 -11  -5   2      568.84      664.31    115.41 o
 -10  -5   2     6157.50     6275.20    459.39 o
  -9  -5   2     4968.74     5055.11    253.39 o
  -8  -5   2       63.23      101.46     60.67 o
  -7  -5   2     8663.39     9252.58    338.23 o
  -6  -5   2    13973.11    14250.52    487.08 o
  -5  -5   2     2139.35     2109.73    103.01 o
  -4  -5   2     2417.44     2513.58    110.12 o
  -3  -5   2    14899.42    15292.92    500.46 o
  -2  -5   2    16885.50    16530.64    544.12 o
  -1  -5   2      583.78      706.95     48.18 o
   0  -5   2     9254.87     9522.13    320.64 o
   1  -5   2    16008.53    16082.94    526.79 o
   2  -5   2     3213.31     3330.27    139.70 o
   3  -5   2      881.19      871.09     69.57 o
   4  -5   2    11450.00    12178.37    485.67 o
   5  -5   2     9006.78     8816.75    547.03 o
   6  -5   2      206.07      146.46     69.41 o
   7  -5   2     1003.25     1228.25    142.47 o
   8  -5   2     4232.02     5451.51    571.74 o
   9  -5   2     3176.14     3667.29    258.50 o
  10  -5   2      222.36      249.91    128.94 o
  11  -5   2     2479.35     3093.34    457.44 o
 -14  -4   2       50.30      115.55    118.86 o
 -13  -4   2      794.86      836.11    155.29 o
 -12  -4   2     3986.21     3647.50    238.05 o
 -11  -4   2     2341.23     2295.21    197.99 o
 -10  -4   2      263.04      365.55     88.83 o
  -9  -4   2     3718.15     3680.45    201.52 o
  -8  -4   2     6908.86     6409.20    291.58 o
  -7  -4   2      110.84       79.41     43.86 o
  -6  -4   2     4086.34     4007.44    165.69 o
  -5  -4   2     5209.06     4849.95    184.41 o
  -4  -4   2     6808.94     6646.46    237.21 o
  -3  -4   2      750.24      916.77     57.65 o
  -2  -4   2    15395.03    14165.91    467.98 o
  -1  -4   2    26206.96    27415.60    864.34 o
   0  -4   2     9079.33     9470.48    317.43 o
   1  -4   2      465.98      419.64     61.79 o
   2  -4   2    22331.64    22693.43    729.63 o
   3  -4   2    10189.98    10273.14    355.95 o
   4  -4   2       27.62       75.71     49.39 o
   5  -4   2     7709.85     8579.30    319.42 o
   6  -4   2     7378.19     7648.15    625.70 o
   7  -4   2     1708.16     1809.77    153.29 o
   8  -4   2      525.93      665.40    123.11 o
   9  -4   2     4286.45     4611.04    563.73 o
  10  -4   2     3409.37     3705.94    436.35 o
  11  -4   2       32.87       82.84    130.59 o
  12  -4   2     1176.59     1667.85    237.23 o
 -14  -3   2     1267.74      857.27    160.53 o
 -13  -3   2     1201.03     1044.40    152.24 o
 -12  -3   2      246.58      227.48    181.83 o
 -11  -3   2     5375.30     5030.57    270.05 o
 -10  -3   2     1835.40     1730.06    143.44 o
  -9  -3   2        8.28      -83.61    104.01 o
  -8  -3   2     2443.06     2579.45    156.35 o
  -7  -3   2     4459.33     4224.14    257.61 o
  -6  -3   2     3561.12     3629.31    148.75 o
  -5  -3   2       42.22       96.08     40.29 o
  -4  -3   2     8956.21     8645.56    333.27 o
  -3  -3   2    11245.37    10350.35    418.03 o
  -2  -3   2     3928.72     3949.41    168.62 o
  -1  -3   2     6912.71     7079.73    239.42 o
   0  -3   2    23886.14    24965.71    963.42 o
   1  -3   2     9715.58    10615.51    351.49 o
   2  -3   2      181.04      270.05     39.22 o
   3  -3   2    12800.56    12638.73    425.33 o
   4  -3   2     9363.21     9761.89    386.54 o
   5  -3   2      568.23      633.08     72.31 o
   6  -3   2     1632.24     1941.01    120.47 o
   7  -3   2     5223.78     5437.14    271.83 o
   8  -3   2     2144.70     2486.08    205.55 o
   9  -3   2      286.48      501.51    110.68 o
  10  -3   2     3333.54     3934.28    262.46 o
  11  -3   2     4324.35     4536.33    300.54 o
  12  -3   2      171.29      221.77    318.09 o
 -14  -2   2      485.53      453.08    339.84 o
 -13  -2   2     2409.27     2465.35    209.03 o
 -12  -2   2     1522.05     1670.74    168.01 o
 -11  -2   2      343.19      320.59    286.69 o
 -10  -2   2     2483.84     2594.00    176.92 o
  -9  -2   2     2342.86     2629.15    168.22 o
  -8  -2   2      746.69      831.79     90.04 o
  -7  -2   2     2761.06     2764.36    147.31 o
  -6  -2   2     8829.64     9090.52    317.64 o
  -5  -2   2     6181.52     5908.99    215.16 o
  -4  -2   2        8.28       60.33     20.39 o
  -3  -2   2     5397.67     5351.92    188.20 o
  -2  -2   2     4398.31     4193.65    147.39 o
  -1  -2   2     3553.87     3643.67    125.34 o
   0  -2   2     1442.67     1672.71     89.94 o
   1  -2   2    37794.94    37046.28   1165.41 o
   2  -2   2      783.92      813.31     46.73 o
   3  -2   2     1956.64     2231.30    129.90 o
   4  -2   2     2341.85     2113.20    101.87 o
   5  -2   2    21751.56    22236.46    836.51 o
   6  -2   2     3272.93     3214.65    152.67 o
   7  -2   2      103.16      150.25    158.85 o
   8  -2   2     4764.96     4706.39    251.92 o
   9  -2   2     4578.61     4620.76    260.17 o
  10  -2   2      165.74       -0.31    188.52 o
  11  -2   2     1498.69     1346.55    240.52 o
  12  -2   2     2976.90     3089.00    687.37 o
  13  -2   2      546.69      550.24    161.01 o
 -14  -1   2      367.06      378.52    324.30 o
 -13  -1   2       55.29       63.72    108.08 o
 -12  -1   2     1909.00     1873.15    178.17 o
 -11  -1   2     4911.24     5031.01    278.86 o
 -10  -1   2       84.81       76.10    130.20 o
  -9  -1   2     1279.48     1269.91    128.42 o
  -8  -1   2     6864.42     6863.25    308.13 o
  -7  -1   2     5152.44     5114.91    235.37 o
  -6  -1   2     1118.59     1033.24     64.88 o
  -5  -1   2    17992.79    17804.01    592.86 o
  -4  -1   2    13533.38    13608.33    449.73 o
  -3  -1   2     1243.62     1373.07     61.59 o
  -2  -1   2    14580.84    14658.09    470.21 o
  -1  -1   2    47549.06    40539.49   1282.14 o
   0  -1   2     1776.44     1895.16    134.11 o
   1  -1   2    14425.32    13892.28    446.55 o
   2  -1   2     7225.08     6917.97    232.76 o
   3  -1   2     5309.87     5239.82    186.94 o
   4  -1   2     2935.38     2960.31    127.82 o
   5  -1   2     2900.74     2905.89    150.82 o
   6  -1   2    11769.71    11820.46    419.44 o
   7  -1   2     2774.58     2675.56    163.44 o
   8  -1   2       20.30       23.93     59.33 o
   9  -1   2      610.09      677.86    105.64 o
  10  -1   2     5063.23     5435.09    291.71 o
  11  -1   2     1382.52     1530.70    167.39 o
  12  -1   2      581.14      489.09    235.18 o
  13  -1   2     1714.45     1537.71    200.45 o
 -13   0   2     1477.39     1394.05    174.53 o
 -12   0   2      103.95      153.71    103.78 o
 -11   0   2     2420.83     2302.28    335.30 o
 -10   0   2     6322.61     6216.14    312.33 o
  -9   0   2     1026.93      937.41    112.72 o
  -8   0   2      903.70     1112.99    105.63 o
  -7   0   2     5846.10     6031.60    268.94 o
  -6   0   2    12439.15    13339.21    460.24 o
  -5   0   2      270.77      280.50     35.48 o
  -4   0   2    14332.47    15232.23    506.26 o
  -3   0   2    24931.04    26024.35    935.24 o
  -2   0   2      229.16      373.47     26.09 o
  -1   0   2    12893.30    12860.17    595.28 o
   0   0   2     5739.21     6111.19    287.63 o
   1   0   2    13370.10    12989.02    416.64 o
   2   0   2     8661.72     8398.66    276.66 o
   3   0   2      664.96      805.63     56.60 o
   4   0   2    14634.93    14305.05    471.77 o
   5   0   2    10908.27    11076.41    468.24 o
   6   0   2      603.71      496.58     67.50 o
   7   0   2     4107.10     4085.41    205.26 o
   8   0   2    13285.33    12613.63    519.73 o
   9   0   2      965.17      840.86    106.03 o
  10   0   2     2902.75     2890.71    199.68 o
  11   0   2     3918.59     4006.12    250.02 o
  12   0   2     2573.41     2403.04    561.55 o
  13   0   2       52.23       69.23    121.38 o
 -13   1   2     1124.49     1048.83    267.61 o
 -12   1   2     2616.14     2854.15    431.64 o
 -11   1   2     1533.74     1311.57    152.66 o
 -10   1   2      410.84      298.60    100.02 o
  -9   1   2     4705.54     4704.28    250.11 o
  -8   1   2     6898.35     7218.50    324.44 o
  -7   1   2      293.67      264.90     72.44 o
  -6   1   2    11755.21    12497.49    552.54 o
  -5   1   2    25628.53    27021.13    940.52 o
  -4   1   2     6628.81     7647.57    382.78 o
  -3   1   2     5452.78     5941.56    277.12 o
  -2   1   2    57270.32    60400.27   1992.71 o
  -1   1   2     3260.58     3607.83    125.41 o
   0   1   2     1127.22     1247.68     47.77 o
   1   1   2     3507.70     3144.38    171.68 o
   2   1   2    28154.35    27549.68   1135.05 o
   3   1   2    15622.33    15254.64    497.15 o
   4   1   2     1607.99     1590.07     72.61 o
   5   1   2    20577.22    19547.21    727.25 o
   6   1   2    13271.83    12135.86    476.58 o
   7   1   2      191.46      127.83     53.66 o
   8   1   2     2294.99     2172.50    145.25 o
   9   1   2     4484.46     4531.69    236.73 o
  10   1   2     2746.47     2578.51    181.76 o
  11   1   2      201.50      108.35     93.50 o
  12   1   2     1267.79     1546.39    168.25 o
  13   1   2     2471.64     2410.99    215.06 o
  14   1   2      558.71      442.56    195.69 o
 -13   2   2      353.65      125.23    135.39 o
 -12   2   2      670.17      635.69    142.71 o
 -11   2   2     3041.88     3384.37    233.95 o
 -10   2   2     3120.78     3322.47    465.92 o
  -9   2   2       22.18      -15.81     87.26 o
  -8   2   2     6469.95     6555.67    311.55 o
  -7   2   2     6784.06     6971.73    314.51 o
  -6   2   2      968.34     1254.63     87.07 o
  -5   2   2     4151.84     4719.97    190.42 o
  -4   2   2    13665.54    15001.48    506.14 o
  -3   2   2     9050.21    10083.83    341.33 o
  -2   2   2     2128.87     2251.34     92.00 o
  -1   2   2    23794.83    25944.52    905.42 o
   0   2   2    24090.57    25390.22    794.67 o
   1   2   2    10217.88    10106.26    329.72 o
   2   2   2     9865.31     9954.01    426.96 o
   3   2   2    25377.80    26129.01    846.14 o
   4   2   2     2696.90     2625.11    106.59 o
   5   2   2      128.56        2.33     57.37 o
   6   2   2    10433.62     9498.19    381.77 o
   7   2   2     9910.75     9042.89    471.29 o
   8   2   2      415.86      456.82     73.00 o
   9   2   2       73.86       -9.57     59.70 o
  10   2   2     2987.87     2517.71    280.98 o
  11   2   2     2971.55     2875.38    197.20 o
  12   2   2       56.37      105.82     96.35 o
  13   2   2      750.36      833.49    150.55 o
  14   2   2     1604.28     1217.19    179.94 o
 -13   3   2     1205.29     1912.13    433.99 o
 -12   3   2      667.13      641.23    165.11 o
 -11   3   2       47.35        0.94    138.86 o
 -10   3   2     4899.78     5342.76    304.46 o
  -9   3   2     2663.06     2782.54    199.19 o
  -8   3   2      106.79      206.37     79.90 o
  -7   3   2      439.17      617.88    162.16 o
  -6   3   2     5542.02     6317.03    252.19 o
  -5   3   2     3909.14     4176.73    363.19 o
  -4   3   2       54.03        5.66     34.40 o
  -3   3   2     3357.61     3665.27    147.41 o
  -2   3   2     9367.96    10092.90    381.72 o
  -1   3   2      234.62      297.42     37.51 o
   0   3   2     6374.96     6534.24    221.71 o
   1   3   2    19172.82    19462.18    763.19 o
   2   3   2     6497.38     7127.89    245.41 o
   3   3   2      603.51      683.60     54.30 o
   4   3   2     6168.33     6033.36    217.55 o
   5   3   2    10131.47     9823.82    378.29 o
   6   3   2     2225.33     2154.61    122.83 o
   7   3   2     3417.88     3166.74    167.78 o
   8   3   2     3550.32     3164.83    176.59 o
   9   3   2     2190.25     2219.93    152.64 o
  10   3   2       15.53       94.70     69.71 o
  11   3   2     2870.40     2619.80    190.13 o
  12   3   2     3063.91     2513.90    198.58 o
  13   3   2      440.40      535.81    130.89 o
  14   3   2      421.64      207.89    153.64 o
 -12   4   2     1492.70     1342.29    197.31 o
 -11   4   2     2889.23     3531.87    267.64 o
 -10   4   2       28.46      -32.64    105.69 o
  -9   4   2     2112.45     2331.33    195.19 o
  -8   4   2     4149.14     4596.52    259.80 o
  -7   4   2      729.99      832.29    111.47 o
  -6   4   2      173.04      245.84     71.69 o
  -5   4   2    11077.20    12567.21    448.07 o
  -4   4   2     7935.49     8862.65    322.88 o
  -3   4   2      140.11      282.37     45.39 o
  -2   4   2     5227.53     5746.35    209.65 o
  -1   4   2     7578.55     8573.23    295.84 o
   0   4   2     7867.77     8306.23    334.27 o
   1   4   2     1559.15     1551.23     83.02 o
   2   4   2    19962.54    20217.89    902.03 o
   3   4   2     6959.05     7083.02    251.49 o
   4   4   2       31.49      149.72     45.90 o
   5   4   2     1614.15     1491.64     81.17 o
   6   4   2     8102.18     7772.39    280.70 o
   7   4   2     4557.44     4283.90    207.26 o
   8   4   2      390.63      400.52     71.18 o
   9   4   2     2484.30     2201.53    150.42 o
  10   4   2     4625.97     4139.35    231.04 o
  11   4   2      281.84      216.86    309.59 o
  12   4   2     1472.49      986.23    138.28 o
  13   4   2     3243.81     2805.77    216.23 o
  14   4   2      814.81      794.04    152.25 o
 -11   5   2     1128.97     1261.85    199.17 o
 -10   5   2     3427.35     3862.34    305.01 o
  -9   5   2      537.94      744.73    144.35 o
  -8   5   2      432.32      568.86    123.71 o
  -7   5   2     4412.56     4672.31    286.27 o
  -6   5   2     2951.98     2840.55    162.02 o
  -5   5   2       15.93      -10.01     75.07 o
  -4   5   2     3508.35     3711.05    170.75 o
  -3   5   2    12773.85    14025.85    486.64 o
  -2   5   2     4119.09     4300.51    170.80 o
  -1   5   2     1503.44     1650.09     80.12 o
   0   5   2     6967.64     7064.44    294.35 o
   1   5   2    14222.88    14512.66    563.34 o
   2   5   2     4107.68     4624.82    171.76 o
   3   5   2     6595.38     6496.34    335.26 o
   4   5   2     9123.46     9048.66    332.55 o
   5   5   2     3395.88     3341.30    173.83 o
   6   5   2      571.25      693.25    115.98 o
   7   5   2    13336.18    13066.32    452.60 o
   8   5   2     6682.14     6403.75    290.81 o
   9   5   2      415.08      394.45     80.70 o
  10   5   2     2083.15     1903.58    150.15 o
  11   5   2     7957.42     7169.48    544.07 o
  12   5   2      986.10      777.89    124.46 o
  13   5   2      725.46      597.99    260.47 o
  14   5   2     1477.83     1583.11    187.46 o
 -11   6   2      366.97      135.65    162.22 o
 -10   6   2      603.17      866.70    204.86 o
  -9   6   2     4102.02     5155.61    484.60 o
  -8   6   2     2157.70     2883.30    223.31 o
  -7   6   2       19.93      -15.31     91.25 o
  -6   6   2     3151.33     3539.32    227.35 o
  -5   6   2     6778.62     7562.79    420.98 o
  -4   6   2     3598.83     3994.98    367.75 o
  -3   6   2      919.73     1099.61    107.91 o
  -2   6   2     8095.64     8983.17    320.49 o
  -1   6   2    11853.77    12193.47    418.38 o
   0   6   2     5196.07     5526.61    245.44 o
   1   6   2    21026.25    21830.18    845.08 o
   2   6   2    29515.08    30928.52    997.10 o
   3   6   2     5172.43     5362.26    202.79 o
   4   6   2     3357.99     3623.84    149.53 o
   5   6   2    12257.66    11589.86    602.90 o
   6   6   2     9139.28     8686.26    458.42 o
   7   6   2      136.59      127.27     47.32 o
   8   6   2     5882.88     5846.40    329.64 o
   9   6   2     8499.01     7960.61    359.44 o
  10   6   2      393.04      474.76     94.98 o
  11   6   2      740.49      706.72    266.06 o
  12   6   2     3377.72     3303.43    226.20 o
  13   6   2     1760.26     1555.74    232.90 o
  14   6   2        3.85      196.64    148.45 o
 -10   7   2      920.90      809.78    218.69 o
  -9   7   2      235.33      354.47    170.79 o
  -8   7   2     3007.68     3034.04    287.11 o
  -7   7   2     2993.00     3512.01    294.02 o
  -6   7   2      370.09      325.23     85.05 o
  -5   7   2     1124.31     1134.49    108.52 o
  -4   7   2     7903.32     9065.95    382.75 o
  -3   7   2    10476.29    11138.15    405.74 o
  -2   7   2      535.31      620.07     68.55 o
  -1   7   2     8802.21     9775.69    682.24 o
   0   7   2     9296.31     8809.74    376.31 o
   1   7   2      950.85      836.78     76.34 o
   2   7   2     3886.31     4156.80    238.57 o
   3   7   2    12718.78    12556.24    430.92 o
   4   7   2     8578.52     8943.55    320.63 o
   5   7   2       34.44       56.25     55.14 o
   6   7   2     6164.27     5653.60    325.37 o
   7   7   2     8590.46     8438.04    319.80 o
   8   7   2     2081.56     2346.71    155.22 o
   9   7   2      780.95      830.34    205.62 o
  10   7   2     6718.99     6561.28    323.50 o
  11   7   2     2382.85     2485.09    186.02 o
  12   7   2       79.55       62.40    123.45 o
  13   7   2     2642.74     2607.13    211.86 o
  14   7   2     3633.68     3098.43    534.72 o
 -10   8   2     1548.57     1478.61    272.71 o
  -9   8   2     1653.26     2267.61    302.93 o
  -8   8   2        5.70       28.46    145.68 o
  -7   8   2     1107.21      866.05    173.89 o
  -6   8   2     3439.21     3703.66    253.37 o
  -5   8   2     1175.44     1201.37    145.64 o
  -4   8   2     1064.33     1172.13    129.44 o
  -3   8   2     6585.99     6832.32    432.54 o
  -2   8   2     6408.17     6294.36    511.70 o
  -1   8   2      136.20      212.11     39.42 o
   0   8   2     4683.33     4806.70    354.06 o
   1   8   2     5272.94     5059.06    239.11 o
   2   8   2     6134.54     6102.61    278.22 o
   3   8   2      782.79      776.00     65.47 o
   4   8   2     9447.31     9774.54    347.73 o
   5   8   2     2743.32     2918.24    266.59 o
   6   8   2       48.44      108.94     54.62 o
   7   8   2     2287.76     2395.77    137.44 o
   8   8   2     4831.44     4876.84    245.09 o
   9   8   2     2613.56     2408.26    183.56 o
  10   8   2      399.58      449.40     96.90 o
  11   8   2     2978.24     2889.61    203.12 o
  12   8   2     3525.31     3190.54    232.49 o
  13   8   2       28.06      -91.90     91.90 o
  14   8   2     1067.78     1063.31    161.56 o
  -9   9   2     1268.75     1697.39    282.80 o
  -8   9   2     1410.78     1104.27    215.41 o
  -7   9   2      764.52      674.76    180.82 o
  -6   9   2      437.31      508.72    134.76 o
  -5   9   2     4732.35     4753.98    287.36 o
  -4   9   2     2755.12     2454.67    185.93 o
  -3   9   2        6.42       43.45     69.87 o
  -2   9   2     6146.12     6481.45    318.27 o
  -1   9   2     4779.97     4712.79    568.31 o
   0   9   2      311.40      334.75    227.04 o
   1   9   2     2113.10     1843.09    127.42 o
   2   9   2     6611.05     6869.79    309.56 o
   3   9   2     4298.66     4652.74    189.25 o
   4   9   2      418.68      462.66     65.35 o
   5   9   2     2212.03     2357.93    129.62 o
   6   9   2     3164.66     3127.58    158.54 o
   7   9   2     1165.73     1252.90    106.34 o
   8   9   2      888.68      733.51     92.82 o
   9   9   2     4374.83     4547.50    249.91 o
  10   9   2     2776.96     2879.72    311.92 o
  11   9   2       42.70      135.09     89.76 o
  12   9   2     1967.61     2074.78    181.53 o
  13   9   2     2948.65     2287.41    371.07 o
  14   9   2      381.16      705.48    277.84 o
  -8  10   2      855.12      659.35    211.50 o
  -7  10   2     1936.95     1593.95    230.85 o
  -6  10   2     1452.13     1030.42    183.22 o
  -5  10   2       71.18       -6.64     97.68 o
  -4  10   2     5575.06     5194.04    293.26 o
  -3  10   2     2240.15     2083.39    172.11 o
  -2  10   2      104.00       90.31     66.77 o
  -1  10   2      394.19      317.48     78.18 o
   0  10   2     2948.40     2864.40    206.29 o
   1  10   2     2125.20     2086.85    255.85 o
   2  10   2       45.96       30.23     50.75 o
   3  10   2     4735.41     4645.72    242.90 o
   4  10   2     4474.31     4747.76    243.06 o
   5  10   2     2125.68     2017.55    154.48 o
   6  10   2      423.49      484.26     80.78 o
   7  10   2    14638.46    14593.95    516.88 o
   8  10   2     2705.59     3116.39    172.50 o
   9  10   2      379.12      264.89     97.33 o
  10  10   2     2359.55     2529.44    189.18 o
  11  10   2     2515.08     2264.53    204.16 o
  12  10   2      160.94      254.68    290.03 o
  13  10   2      617.72      507.87    129.22 o
  14  10   2     1902.06     2239.99    312.14 o
  -8  11   2      586.21      867.79    215.60 o
  -7  11   2       39.15      -32.70    148.89 o
  -6  11   2     1812.75     1749.65    223.28 o
  -5  11   2     2575.89     2419.94    217.85 o
  -4  11   2      311.40      372.54    117.42 o
  -3  11   2     1892.86     1932.50    173.04 o
  -2  11   2     5900.22     5894.91    312.55 o
  -1  11   2      960.93     1021.71    193.19 o
   0  11   2      267.34      267.20     78.73 o
   1  11   2     2251.99     1992.75    147.73 o
   2  11   2     6360.34     5827.58    286.52 o
   3  11   2     1311.83     1461.92    124.73 o
   4  11   2     4180.60     4215.41    496.49 o
   5  11   2     7221.62     6715.57    322.93 o
   6  11   2      747.42      764.05    105.66 o
   7  11   2     1170.20     1171.58    196.76 o
   8  11   2     2656.29     2722.20    167.59 o
   9  11   2     1634.01     1940.55    191.87 o
  10  11   2       51.80       28.32    183.48 o
  11  11   2      293.87      479.56    159.56 o
  12  11   2     1741.12     1884.10    183.10 o
  13  11   2      677.54      764.29    147.84 o
  14  11   2        4.16       27.83    126.43 o
  -7  12   2      824.55      576.80    186.30 o
  -6  12   2       42.33       94.92    150.41 o
  -5  12   2      622.55      597.11    140.56 o
  -4  12   2     2203.36     1957.28    194.47 o
  -3  12   2      450.98      603.34    204.03 o
  -2  12   2       26.64      134.36     89.80 o
  -1  12   2     1662.77     1995.84    385.41 o
   0  12   2     3934.78     3651.55    219.40 o
   1  12   2      242.45      209.01     74.29 o
   2  12   2      385.45      381.37     83.17 o
   3  12   2     8860.69     9028.85    413.29 o
   4  12   2     3640.52     3837.21    223.04 o
   5  12   2      472.94      341.05     88.19 o
   6  12   2     2448.27     2517.66    504.15 o
   7  12   2     4172.61     4738.88    267.98 o
   8  12   2      257.35      282.20    105.45 o
   9  12   2     2059.54     2070.18    207.30 o
  10  12   2     4861.42     5302.71    352.66 o
  11  12   2      882.54     1238.81    178.44 o
  12  12   2      561.90      766.51    155.92 o
  13  12   2     1815.63     1582.59    207.63 o
  -6  13   2     1682.21     1354.62    227.20 o
  -5  13   2      151.28      -62.95    148.08 o
  -4  13   2      121.32      104.99    107.78 o
  -3  13   2     2716.69     2811.50    221.82 o
  -2  13   2     3575.96     3294.59    277.94 o
  -1  13   2        0.17      -12.94     83.57 o
   0  13   2     2050.49     1989.96    343.94 o
   1  13   2     3777.32     3716.91    287.43 o
   2  13   2     1188.35     1218.13    125.74 o
   3  13   2      821.04     1042.78    119.66 o
   4  13   2     5485.79     5028.67    268.79 o
   5  13   2     3296.08     3498.42    465.33 o
   6  13   2       80.75      106.88     85.29 o
   7  13   2     3026.27     3169.28    219.22 o
   8  13   2     4395.66     4864.16    428.18 o
   9  13   2      775.21      927.63    162.48 o
  10  13   2     1177.67     1387.56    181.94 o
  11  13   2     2323.53     2537.69    244.40 o
  12  13   2     1634.91     1871.48    223.99 o
  13  13   2        1.51     -128.06    128.06 o
  -5  14   2     1459.00     1553.69    229.65 o
  -4  14   2      977.97      792.76    159.04 o
  -3  14   2       44.97       31.10    131.07 o
  -2  14   2     2358.05     2385.68    593.47 o
  -1  14   2     3103.79     3132.10    220.89 o
   0  14   2      271.26      296.91    233.97 o
   1  14   2     1429.36     1336.13    244.98 o
   2  14   2     3540.22     3077.24    306.50 o
   3  14   2     1790.26     1947.43    164.31 o
   4  14   2      359.77      427.53    102.56 o
   5  14   2     3305.65     3144.93    211.03 o
   6  14   2     2569.03     2695.82    199.99 o
   7  14   2      261.38      385.21    109.99 o
   8  14   2      803.28      702.89    130.85 o
   9  14   2     4527.34     5503.42    371.39 o
  10  14   2     2033.72     1962.57    223.02 o
  11  14   2       18.64      168.34    132.93 o
  12  14   2     2312.87     2675.35    271.13 o
  -4  15   2      965.88      840.08    175.53 o
  -3  15   2     2163.60     1984.32    205.43 o
  -2  15   2      187.72       81.12    151.16 o
  -1  15   2     1101.73     1363.69    158.22 o
   0  15   2     3369.94     2978.69    466.30 o
   1  15   2     1047.69     1177.45    224.67 o
   2  15   2      379.64      213.58    104.49 o
   3  15   2     3856.24     3314.68    223.99 o
   4  15   2     3085.61     2964.02    336.62 o
   5  15   2       84.51      124.79     95.35 o
   6  15   2     1851.57     2046.41    183.82 o
   7  15   2     2386.09     2842.99    215.18 o
   8  15   2     1018.86     1156.11    162.53 o
   9  15   2      105.80      118.23    120.57 o
  10  15   2     2825.41     3485.41    296.03 o
  11  15   2     1463.77     1796.15    231.09 o
  -2  16   2     1483.98     1375.12    182.14 o
  -1  16   2      976.62      780.20    143.92 o
   0  16   2      205.60      206.78    106.19 o
   1  16   2     2362.33     2213.93    193.80 o
   2  16   2     1589.49     1525.32    160.79 o
   3  16   2        4.07      134.00    226.85 o
   4  16   2     1282.18     1336.68    155.57 o
   5  16   2     2292.56     1889.27    180.70 o
   6  16   2      749.53      722.67    347.23 o
   7  16   2      182.05       95.46    117.24 o
   8  16   2     1831.34     1669.34    455.68 o
   9  16   2     1824.59     1754.32    222.90 o
  10  16   2       19.22      173.82    150.92 o
   0  17   2      561.74      488.50    135.26 o
   1  17   2       63.21       54.92    275.37 o
   2  17   2      285.95      242.13    262.27 o
   3  17   2     1699.97     1570.38    172.29 o
   4  17   2      491.22      374.11    116.14 o
   5  17   2       80.74      126.27    109.75 o
   6  17   2     1194.76      935.05    244.07 o
   7  17   2     1519.94     1342.26    175.41 o
   8  17   2      111.01      152.82    128.44 o
   9  17   2     1533.73     1661.38    223.83 o
   3  18   2      235.48       97.84    126.29 o
   4  18   2     2089.03     1867.96    211.56 o
   5  18   2      707.65      581.25    137.61 o
   6  18   2       24.98      -45.16    107.17 o
  -7 -16   3        5.94      -47.79    246.14 o
  -6 -16   3     1092.29      771.47    293.50 o
  -5 -16   3     2895.35     2212.44    405.34 o
  -4 -16   3      160.07       46.40    241.43 o
  -3 -16   3      584.37      371.24    272.24 o
  -8 -15   3     2310.43     1708.44    355.50 o
  -7 -15   3     1632.77      963.80    292.73 o
  -6 -15   3      163.41      232.44    245.63 o
  -5 -15   3      877.73      766.46    290.42 o
  -4 -15   3     3223.89     2270.04    384.12 o
  -3 -15   3     1653.57     1361.18    338.15 o
  -2 -15   3      153.33       16.40    224.47 o
  -1 -15   3     1634.42     1526.37    346.73 o
   0 -15   3     1469.06     1119.43    329.82 o
   1 -15   3      418.44      -84.58    267.86 o
  -8 -14   3        7.10      120.96    228.71 o
  -7 -14   3     1119.02      859.38    270.65 o
  -6 -14   3     2013.74     1652.90    320.32 o
  -5 -14   3      994.08     1058.26    279.86 o
  -4 -14   3      197.47      347.68    231.41 o
  -3 -14   3     2165.80     2115.10    364.46 o
  -2 -14   3     2119.32     1566.76    329.15 o
  -1 -14   3      152.92      171.92    238.83 o
   0 -14   3      603.10      562.75    274.96 o
   1 -14   3     2265.71     2355.83    413.50 o
   2 -14   3     1643.74     2005.89    402.81 o
   3 -14   3       64.68       35.47    251.98 o
  -8 -13   3     2236.09     1246.02    299.12 o
  -7 -13   3      549.90      366.13    220.06 o
  -6 -13   3       23.06      -81.20    179.07 o
  -5 -13   3     2379.16     1657.98    298.82 o
  -4 -13   3     2020.79     1676.60    310.03 o
  -3 -13   3      130.04      249.73    198.41 o
  -2 -13   3      748.91      731.56    151.00 o
  -1 -13   3     3607.33     3411.61    210.76 o
   0 -13   3     1606.69     1647.67    152.68 o
   1 -13   3      550.05      405.65    168.84 o
   2 -13   3     3289.79     3284.45    330.40 o
   3 -13   3     1042.62     1087.24    166.13 o
   4 -13   3        6.90      109.48    260.60 o
  -8 -12   3      210.37      240.56    207.13 o
  -7 -12   3     2399.86     2645.40    211.47 o
  -6 -12   3     1863.66     1943.24    139.19 o
  -5 -12   3       37.50       85.92    128.54 o
  -4 -12   3     1211.86     1274.29    112.44 o
  -3 -12   3     4138.47     4104.52    213.81 o
  -2 -12   3     1200.67      988.77    121.79 o
  -1 -12   3      461.08      457.32    191.42 o
   0 -12   3     2474.29     2353.06    176.35 o
   1 -12   3     1730.59     1378.57    142.75 o
   2 -12   3       51.37        5.34     93.06 o
   3 -12   3     1053.59      917.52    147.54 o
   4 -12   3     2669.82     2918.39    283.74 o
   5 -12   3      256.18      263.80    144.64 o
   6 -12   3      177.94     -161.88    161.88 o
 -12 -11   3     1376.56     1206.69    390.42 o
 -11 -11   3      285.93      651.90    314.70 o
 -10 -11   3      768.57      726.80    133.05 o
  -9 -11   3     3194.67     3535.68    262.45 o
  -8 -11   3     1718.70     1681.05    151.42 o
  -7 -11   3       21.97      117.85     65.02 o
  -6 -11   3     3053.35     3122.56    185.69 o
  -5 -11   3     4509.78     4292.09    219.07 o
  -4 -11   3      499.67      403.70     75.72 o
  -3 -11   3     1011.28     1010.46     98.07 o
  -2 -11   3     7187.08     6586.60    302.38 o
  -1 -11   3     2934.94     2811.53    200.88 o
   0 -11   3       45.00       22.33     73.14 o
   1 -11   3     2946.74     3033.97    194.01 o
   2 -11   3     4195.03     4335.61    504.53 o
   3 -11   3      243.93       22.93    124.97 o
   4 -11   3     1460.81     1500.73    169.83 o
   5 -11   3     1757.07     1742.71    193.71 o
   6 -11   3      664.48      384.62    183.37 o
   7 -11   3        1.82      -13.31    178.29 o
 -13 -10   3       53.33      350.61    342.45 o
 -12 -10   3     2007.28     2017.80    192.44 o
 -11 -10   3     2792.01     3407.54    343.43 o
 -10 -10   3      709.52      868.96    130.06 o
  -9 -10   3      678.08      710.22    118.75 o
  -8 -10   3     4800.59     5305.93    322.92 o
  -7 -10   3     5189.75     5344.36    228.67 o
  -6 -10   3      393.25      391.25     67.30 o
  -5 -10   3     4096.13     4063.94    179.33 o
  -4 -10   3     6420.68     6272.97    246.27 o
  -3 -10   3     2163.91     1974.68    113.71 o
  -2 -10   3     1556.96     1455.74     97.21 o
  -1 -10   3     4175.72     4092.80    211.26 o
   0 -10   3     2110.18     2321.89    150.50 o
   1 -10   3      355.31      364.43     95.19 o
   2 -10   3     2077.42     2072.27    161.82 o
   3 -10   3     3957.66     3970.43    249.39 o
   4 -10   3     1242.34     1454.38    237.90 o
   5 -10   3        9.04      -65.43    102.86 o
   6 -10   3     1310.12      863.24    185.87 o
   7 -10   3     2361.39     2581.86    300.20 o
   8 -10   3      223.34      476.10    231.74 o
 -13  -9   3     1816.15     2240.57    206.47 o
 -12  -9   3      292.91      379.58    125.66 o
 -11  -9   3      331.11      490.22    118.54 o
 -10  -9   3     3142.15     3730.23    230.09 o
  -9  -9   3     3641.76     3734.44    223.08 o
  -8  -9   3       84.03       82.47     62.01 o
  -7  -9   3     3661.74     3587.63    174.48 o
  -6  -9   3     7423.26     7818.11    297.89 o
  -5  -9   3     1878.98     1863.74    109.44 o
  -4  -9   3     1008.21     1129.97     83.67 o
  -3  -9   3     8839.30     8452.70    311.05 o
  -2  -9   3     4823.85     4350.17    183.43 o
  -1  -9   3      192.80      289.58     55.62 o
   0  -9   3     1426.52     1414.69     96.63 o
   1  -9   3     8380.91     8027.93    305.52 o
   2  -9   3     3417.15     3004.22    153.86 o
   3  -9   3      863.72      913.47    256.38 o
   4  -9   3     5094.55     5163.64    380.60 o
   5  -9   3     3618.08     3451.54    236.17 o
   6  -9   3      169.30      358.52    156.36 o
   7  -9   3     2119.12     2042.27    257.42 o
   8  -9   3     2608.24     3374.17    364.49 o
   9  -9   3      319.10      809.45    247.09 o
 -13  -8   3      989.07      878.57    145.36 o
 -12  -8   3     3884.07     3857.61    252.43 o
 -11  -8   3     1763.58     1829.01    168.52 o
 -10  -8   3       18.39       23.09     83.54 o
  -9  -8   3     6626.65     6936.70    466.09 o
  -8  -8   3     5531.23     5758.13    244.15 o
  -7  -8   3      111.72      132.25     53.73 o
  -6  -8   3     1020.41     1028.22     84.48 o
  -5  -8   3     9100.50     8373.26    304.24 o
  -4  -8   3     2708.64     2557.14    122.41 o
  -3  -8   3      252.53      283.19     47.76 o
  -2  -8   3     7855.00     7313.52    268.29 o
  -1  -8   3     7645.47     7745.75    341.63 o
   0  -8   3      124.13      146.71     48.25 o
   1  -8   3      301.65      351.39     59.59 o
   2  -8   3     3370.95     3064.35    212.94 o
   3  -8   3     5500.65     5322.64    346.15 o
   4  -8   3      199.53      135.63     70.36 o
   5  -8   3     2291.40     2372.46    204.57 o
   6  -8   3     1545.97     1434.43    161.49 o
   7  -8   3      380.74      332.39    154.97 o
   8  -8   3      368.39      429.49    194.18 o
   9  -8   3     1592.81     1924.65    288.81 o
 -14  -7   3     1767.75     1189.25    186.22 o
 -13  -7   3     1223.69     1264.77    189.59 o
 -12  -7   3      137.67      234.66    108.49 o
 -11  -7   3     3768.64     3924.34    237.51 o
 -10  -7   3     1539.41     1624.62    236.32 o
  -9  -7   3      350.04      329.86     87.34 o
  -8  -7   3     1842.50     1893.36    118.53 o
  -7  -7   3     9286.77     9173.78    339.90 o
  -6  -7   3     3509.86     3436.10    155.16 o
  -5  -7   3      332.88      373.78     53.26 o
  -4  -7   3     8398.44     7980.79    291.97 o
  -3  -7   3     6626.11     6236.64    230.86 o
  -2  -7   3       39.02      103.80     37.32 o
  -1  -7   3     3194.73     3224.12    138.35 o
   0  -7   3     7579.98     7936.50    283.44 o
   1  -7   3      258.55      246.33     50.24 o
   2  -7   3      857.22      873.76    100.65 o
   3  -7   3     1723.78     1866.17    113.77 o
   4  -7   3     2906.04     3020.13    265.95 o
   5  -7   3       54.22      122.06     73.16 o
   6  -7   3      581.12      439.50     95.53 o
   7  -7   3     1426.56     1726.30    178.97 o
   8  -7   3      758.42     1013.05    171.44 o
   9  -7   3       59.99      -61.73    147.44 o
  10  -7   3      735.91      446.08    196.51 o
 -14  -6   3       58.58       51.11    119.80 o
 -13  -6   3     1971.80     2132.35    194.33 o
 -12  -6   3     2483.60     2298.32    190.47 o
 -11  -6   3        1.76       96.76     89.64 o
 -10  -6   3     1387.47     1438.49    139.26 o
  -9  -6   3     3054.84     3239.78    192.60 o
  -8  -6   3     2098.24     2150.88    124.56 o
  -7  -6   3       30.92       36.46     42.04 o
  -6  -6   3     9197.98     9244.76    329.68 o
  -5  -6   3     8792.81     8295.88    390.89 o
  -4  -6   3      423.65      371.57     46.53 o
  -3  -6   3     3992.40     3684.50    148.71 o
  -2  -6   3    12312.05    12243.11    411.96 o
  -1  -6   3     2614.32     2858.63    120.85 o
   0  -6   3     1467.46     1631.80     87.72 o
   1  -6   3     4430.78     4573.60    251.81 o
   2  -6   3     3085.97     3095.65    170.79 o
   3  -6   3      119.08       88.62     54.69 o
   4  -6   3     4757.38     4660.24    203.45 o
   5  -6   3     4014.12     4281.79    291.44 o
   6  -6   3      927.02      903.48    119.20 o
   7  -6   3      415.45      502.58    146.90 o
   8  -6   3     1746.17     2181.67    202.68 o
   9  -6   3      992.95     1311.72    280.49 o
  10  -6   3      146.64      -11.58    133.32 o
  11  -6   3      431.35      266.94    187.03 o
 -14  -5   3      871.06      375.96    133.57 o
 -13  -5   3        8.80      -72.88    168.61 o
 -12  -5   3     2856.88     2497.36    196.18 o
 -11  -5   3     4007.14     4067.88    241.30 o
 -10  -5   3      948.27      865.51    113.92 o
  -9  -5   3      632.32      864.45    309.92 o
  -8  -5   3     8623.42     8858.45    381.56 o
  -7  -5   3     5865.11     5779.76    228.57 o
  -6  -5   3      446.98      470.98     54.43 o
  -5  -5   3     7476.20     7482.45    272.99 o
  -4  -5   3    11914.80    11474.41    392.21 o
  -3  -5   3      106.91      128.24     30.23 o
  -2  -5   3     1583.02     1416.12     74.41 o
  -1  -5   3     9186.60     8671.70    296.70 o
   0  -5   3    15287.43    16175.04    526.04 o
   1  -5   3      230.10      179.04     36.60 o
   2  -5   3     4199.63     4280.75    168.80 o
   3  -5   3     7943.56     7882.19    286.81 o
   4  -5   3     1930.85     2074.68    116.52 o
   5  -5   3     1238.44     1373.13    102.83 o
   6  -5   3     3058.15     3000.97    166.15 o
   7  -5   3     3122.77     3363.29    457.08 o
   8  -5   3       42.76       59.63    100.46 o
   9  -5   3     2089.27     2680.57    225.01 o
  10  -5   3     2774.44     3679.41    306.99 o
  11  -5   3      369.97      366.47    160.76 o
 -14  -4   3     1170.43      936.78    286.58 o
 -13  -4   3     2501.40     2113.81    204.35 o
 -12  -4   3      501.92      612.12    120.23 o
 -11  -4   3      689.29      564.39    154.13 o
 -10  -4   3     6107.23     5862.47    292.07 o
  -9  -4   3     3882.10     3771.59    210.06 o
  -8  -4   3      135.36      115.75     59.63 o
  -7  -4   3     6185.88     6253.53    240.25 o
  -6  -4   3    10845.35    10653.89    376.42 o
  -5  -4   3     1661.06     1529.19     83.67 o
  -4  -4   3       95.25      110.86     30.11 o
  -3  -4   3    11957.67    10824.80    365.12 o
  -2  -4   3    20897.79    20432.39    664.38 o
  -1  -4   3      877.72     1076.55     56.56 o
   0  -4   3     9552.81     9423.96    315.23 o
   1  -4   3    25911.51    25880.20    829.16 o
   2  -4   3     4579.66     4715.42    178.48 o
   3  -4   3     1592.17     1690.43     91.06 o
   4  -4   3    16647.02    16776.31    567.64 o
   5  -4   3     7804.95     7831.47    323.51 o
   6  -4   3      452.85      510.04     96.53 o
   7  -4   3     3075.91     3595.39    232.69 o
   8  -4   3     4238.64     4876.24    321.20 o
   9  -4   3      391.31      363.02    121.53 o
  10  -4   3     1367.91     1833.38    193.53 o
  11  -4   3     2118.21     2349.18    538.65 o
  12  -4   3     1132.74     1308.75    248.05 o
 -14  -3   3      202.35       74.42    120.61 o
 -13  -3   3     1088.83      974.09    148.03 o
 -12  -3   3     4464.37     4368.13    305.49 o
 -11  -3   3     2408.16     2224.75    169.19 o
 -10  -3   3      163.90      278.82     82.90 o
  -9  -3   3     6065.30     5592.15    650.47 o
  -8  -3   3     5453.62     5462.63    258.19 o
  -7  -3   3     1389.16     1465.09     87.50 o
  -6  -3   3     4878.84     4802.65    186.93 o
  -5  -3   3    16567.04    16122.30    538.34 o
  -4  -3   3     9848.93     9710.37    331.98 o
  -3  -3   3      417.75      460.65     37.10 o
  -2  -3   3    16761.64    15503.92    507.22 o
  -1  -3   3    38046.34    37592.80   1185.08 o
   0  -3   3     1565.79     1831.61     76.18 o
   1  -3   3     5904.49     5990.39    265.75 o
   2  -3   3    12379.90    12682.93    421.94 o
   3  -3   3     6293.51     5862.59    216.06 o
   4  -3   3     3788.91     4051.52    189.83 o
   5  -3   3     6245.75     6095.76    247.99 o
   6  -3   3     5293.91     5960.56    242.51 o
   7  -3   3      436.35      527.97    103.45 o
   8  -3   3      962.98     1088.62    126.67 o
   9  -3   3     4250.84     4419.44    262.87 o
  10  -3   3     1947.92     2321.18    201.47 o
  11  -3   3       29.19       76.00    150.29 o
  12  -3   3     1415.43     1619.93    202.26 o
 -14  -2   3     1360.57     1196.07    196.03 o
 -13  -2   3      848.77      637.53    144.63 o
 -12  -2   3      921.10      997.43    140.07 o
 -11  -2   3     4092.96     4019.16    362.41 o
 -10  -2   3     3549.18     3087.51    196.14 o
  -9  -2   3       53.20      -28.78     90.76 o
  -8  -2   3     4980.11     4888.58    235.88 o
  -7  -2   3     6898.74     7152.79    268.55 o
  -6  -2   3     6460.20     6328.40    234.76 o
  -5  -2   3     1671.78     1578.52     80.11 o
  -4  -2   3    11760.50    11496.89    384.89 o
  -3  -2   3     7943.10     7503.34    257.05 o
  -2  -2   3       20.26       51.13     15.71 o
  -1  -2   3     8260.61     7715.43    254.17 o
   0  -2   3     6560.83     7102.62    354.93 o
   1  -2   3     8543.20     8829.82    292.71 o
   2  -2   3      241.25      256.18     40.68 o
   3  -2   3    17635.32    17458.71    569.50 o
   4  -2   3     4740.02     4627.82    180.93 o
   5  -2   3      217.25      249.24     46.45 o
   6  -2   3     2423.66     2624.44    303.25 o
   7  -2   3     5026.59     5196.83    257.60 o
   8  -2   3     2526.81     2766.81    181.72 o
   9  -2   3      269.79      223.99    184.76 o
  10  -2   3     5438.15     5443.05    303.53 o
  11  -2   3     2344.02     2101.22    216.86 o
  12  -2   3        8.05     -106.06    106.06 o
  13  -2   3     1079.19      987.12    188.05 o
 -13  -1   3     1645.75     1483.09    221.35 o
 -12  -1   3     1232.13      984.44    185.82 o
 -11  -1   3       14.45      102.55     85.72 o
 -10  -1   3     2065.83     2133.31    396.67 o
  -9  -1   3     3897.93     3853.52    346.91 o
  -8  -1   3     3289.97     3048.60    173.29 o
  -7  -1   3     1616.45     1611.47     89.92 o
  -6  -1   3    14497.06    14166.02    493.12 o
  -5  -1   3     7142.64     7006.78    251.56 o
  -4  -1   3      321.87      412.89     36.56 o
  -3  -1   3     8511.32     8171.95    274.21 o
  -2  -1   3     5900.74     5735.36    194.28 o
  -1  -1   3     4037.59     4003.97    137.09 o
   0  -1   3     9145.75     8953.55    289.71 o
   1  -1   3    39619.27    37557.16   1184.44 o
   2  -1   3      347.75      557.87     36.10 o
   3  -1   3     3393.96     3500.42    134.12 o
   4  -1   3     1114.17      962.67     61.51 o
   5  -1   3     4634.03     4237.45    169.85 o
   6  -1   3     1924.45     1800.94    101.26 o
   7  -1   3      181.64      277.96     68.33 o
   8  -1   3     2469.52     2879.98    179.20 o
   9  -1   3     3283.13     3305.30    205.83 o
  10  -1   3       98.52       70.05     81.17 o
  11  -1   3     2714.15     2320.95    415.98 o
  12  -1   3     3175.67     3174.79    243.72 o
  13  -1   3      205.57      216.76    131.40 o
 -13   0   3       16.01      114.53    123.30 o
 -12   0   3     2285.38     1929.95    263.32 o
 -11   0   3     3119.60     2896.19    204.26 o
 -10   0   3      854.34      842.85    115.27 o
  -9   0   3     1287.47     1476.88    128.02 o
  -8   0   3     5332.33     5174.48    249.10 o
  -7   0   3     3703.94     4078.30    172.60 o
  -6   0   3      230.34      207.11     59.27 o
  -5   0   3    13945.81    15647.70    521.33 o
  -4   0   3    16186.06    16652.05    552.11 o
  -3   0   3      176.92      261.43     28.80 o
  -2   0   3     3286.02     3256.47    117.20 o
  -1   0   3    27831.45    25775.60    815.46 o
   0   0   3     5496.47     5644.59    273.97 o
   1   0   3     1759.85     1800.15     67.21 o
   2   0   3      325.66      394.90     37.20 o
   3   0   3     8379.56     7482.29    255.24 o
   4   0   3     2360.61     2348.50    101.20 o
   5   0   3      817.69      763.82     56.02 o
   6   0   3    17052.29    15107.64    512.42 o
   7   0   3     3282.32     3367.17    181.71 o
   8   0   3      431.94      482.44     81.75 o
   9   0   3     2472.31     2006.76    153.12 o
  10   0   3     4640.27     4595.07    258.52 o
  11   0   3      330.15      294.72    149.31 o
  12   0   3     1076.03     1073.73    154.85 o
  13   0   3     1734.57     1842.49    262.72 o
 -13   1   3     1136.70     1141.13    173.10 o
 -12   1   3      217.54      202.62    117.21 o
 -11   1   3     2601.26     2433.61    194.48 o
 -10   1   3     3996.81     4238.79    246.68 o
  -9   1   3      858.34      952.64    114.05 o
  -8   1   3       34.69       -4.26     60.67 o
  -7   1   3     5041.43     5267.94    250.07 o
  -6   1   3    10344.24    11067.14    408.30 o
  -5   1   3      962.30     1080.21     69.92 o
  -4   1   3     8525.34     9104.00    313.42 o
  -3   1   3    13445.00    13500.65    447.63 o
  -2   1   3      112.95      181.59     50.88 o
  -1   1   3    11566.52    12941.03    415.06 o
   0   1   3    14701.13    15578.19    499.25 o
   1   1   3    52212.86    44666.00   1984.44 o
   2   1   3       12.70       53.99     16.40 o
   3   1   3      894.02      967.56     52.07 o
   4   1   3    26920.43    24327.06    796.24 o
   5   1   3     1881.81     1737.78     83.70 o
   6   1   3     4592.76     4562.92    212.61 o
   7   1   3     5088.59     4904.22    243.85 o
   8   1   3     5946.16     5092.78    311.70 o
   9   1   3       36.40        0.28     61.08 o
  10   1   3     1979.99     1777.38    255.35 o
  11   1   3     2336.40     2152.36    178.61 o
  12   1   3     1578.72     1668.05    231.08 o
  13   1   3       73.97      289.47    126.18 o
  14   1   3      690.50      722.71    159.95 o
 -13   2   3     1088.20     1423.94    289.84 o
 -12   2   3     3298.86     3095.33    239.62 o
 -11   2   3      799.79      580.51    130.88 o
 -10   2   3     1893.68     2004.17    174.17 o
  -9   2   3     4943.79     5383.71    279.04 o
  -8   2   3     3859.75     4214.50    228.03 o
  -7   2   3      100.75      194.49     78.72 o
  -6   2   3     8735.07     9192.12    336.10 o
  -5   2   3     8641.62     9122.77    381.75 o
  -4   2   3     3156.87     3566.93    148.74 o
  -3   2   3     4586.00     5236.40    204.76 o
  -2   2   3     5729.06     5565.02    195.68 o
  -1   2   3      257.38      422.94     45.33 o
   0   2   3       44.65      144.64     17.89 o
   1   2   3     1122.97     1165.83     68.43 o
   2   2   3    14129.52    13372.88    564.89 o
   3   2   3      234.73      271.69     30.76 o
   4   2   3     1806.57     1740.57     81.54 o
   5   2   3     5476.83     4809.58    182.18 o
   6   2   3     6413.06     5753.04    605.30 o
   7   2   3      424.32      402.17     66.56 o
   8   2   3     1285.22     1144.92    103.32 o
   9   2   3     5105.76     4926.55    248.43 o
  10   2   3      967.12      832.74    112.20 o
  11   2   3      149.55      201.98     93.95 o
  12   2   3     1986.11     1876.69    337.51 o
  13   2   3     2346.64     2073.74    199.33 o
  14   2   3      220.10      122.57    127.42 o
 -12   3   3     1411.59     1585.22    228.42 o
 -11   3   3     1789.19     1656.51    180.91 o
 -10   3   3     1522.86     1817.16    174.89 o
  -9   3   3       33.95       58.75     82.08 o
  -8   3   3     3388.54     3650.47    211.53 o
  -7   3   3     6017.32     6336.46    297.32 o
  -6   3   3      867.26     1066.46     90.87 o
  -5   3   3     2410.32     2491.19    126.82 o
  -4   3   3    11824.73    12587.86    550.18 o
  -3   3   3     8923.08     9878.29    338.38 o
  -2   3   3      647.77      754.40     51.07 o
  -1   3   3     7285.56     7979.95    408.06 o
   0   3   3    28393.39    27442.01    868.97 o
   1   3   3      158.67      219.54     24.73 o
   2   3   3     3998.58     4118.81    150.81 o
   3   3   3    20919.74    19861.37    654.62 o
   4   3   3     7782.27     7759.68    273.96 o
   5   3   3      844.61      982.66     72.46 o
   6   3   3    12330.78    11530.25    431.66 o
   7   3   3     7517.80     6447.85    492.49 o
   8   3   3      885.92      744.87    167.77 o
   9   3   3     1994.47     1853.94    220.90 o
  10   3   3     3606.33     3452.08    206.93 o
  11   3   3     1686.20     1368.17    143.11 o
  12   3   3        2.81        3.54     86.91 o
  13   3   3     1655.99     1375.46    383.36 o
  14   3   3     1689.98     1380.64    272.37 o
 -12   4   3      518.33      566.91    154.42 o
 -11   4   3      211.22      267.38    133.94 o
 -10   4   3     3321.46     3692.70    255.77 o
  -9   4   3     3492.58     3652.74    242.26 o
  -8   4   3      153.64       77.82     83.22 o
  -7   4   3     1894.15     2041.78    246.10 o
  -6   4   3     6665.01     7784.54    309.04 o
  -5   4   3     4028.46     4436.97    194.11 o
  -4   4   3      879.86      976.07     78.02 o
  -3   4   3    18313.28    21085.04   1021.00 o
  -2   4   3     5698.16     5622.89    275.05 o
  -1   4   3      289.69      464.12     39.02 o
   0   4   3     8120.65     8018.18    273.55 o
   1   4   3    28436.30    26953.82   1024.94 o
   2   4   3     5083.22     5139.07    401.90 o
   3   4   3     1031.34     1238.31    116.39 o
   4   4   3     6013.73     5650.99    210.69 o
   5   4   3    13046.16    11977.14    491.05 o
   6   4   3       30.81        4.44     34.57 o
   7   4   3     5393.46     4948.26    265.26 o
   8   4   3     7408.10     6459.90    480.53 o
   9   4   3     2849.73     2667.75    200.07 o
  10   4   3      631.90      488.61     93.94 o
  11   4   3     3231.42     3051.66    304.18 o
  12   4   3     3774.13     3597.89    338.65 o
  13   4   3      669.45      806.91    157.86 o
  14   4   3     1062.11      630.34    206.40 o
 -11   5   3     1464.08     1649.06    204.36 o
 -10   5   3       44.96      107.59    115.11 o
  -9   5   3     1866.59     2056.98    192.15 o
  -8   5   3     3527.19     3625.97    428.99 o
  -7   5   3     1951.13     2026.87    276.36 o
  -6   5   3      306.68      290.15     74.51 o
  -5   5   3    11624.09    13441.44    609.70 o
  -4   5   3     9565.45    10854.12    857.64 o
  -3   5   3       56.94       61.16     42.36 o
  -2   5   3     3653.54     3859.89    222.85 o
  -1   5   3    16654.05    18492.68   1009.70 o
   0   5   3     5202.12     5585.16    241.83 o
   1   5   3     1158.10     1110.40     74.12 o
   2   5   3    23955.79    23649.61    758.24 o
   3   5   3    13682.60    14002.19    616.69 o
   4   5   3      210.83      279.36     43.78 o
   5   5   3     5360.96     5149.25    200.77 o
   6   5   3    16990.87    16675.48    818.71 o
   7   5   3     3492.62     3396.31    149.74 o
   8   5   3      807.80      879.41    285.43 o
   9   5   3     6708.90     6384.88    301.02 o
  10   5   3     4946.16     4679.54    252.51 o
  11   5   3      133.57       70.09     78.81 o
  12   5   3     2324.40     1846.60    173.16 o
  13   5   3     3202.45     2922.62    225.40 o
  14   5   3      909.24      683.40    150.28 o
 -11   6   3     1191.41     1099.93    236.58 o
 -10   6   3     3460.72     4121.54    363.69 o
  -9   6   3      589.56      792.48    156.39 o
  -8   6   3      858.21     1052.19    152.45 o
  -7   6   3     3344.71     3829.76    239.34 o
  -6   6   3     4541.99     5126.95    401.30 o
  -5   6   3      293.24      384.89     74.57 o
  -4   6   3     6284.35     7235.80    286.07 o
  -3   6   3    14829.66    16983.05    954.74 o
  -2   6   3     4334.29     4975.88    197.99 o
  -1   6   3      970.22      987.64     62.56 o
   0   6   3    19178.89    19699.07    761.79 o
   1   6   3     9753.77    10259.63    418.86 o
   2   6   3      568.96      737.34     66.18 o
   3   6   3    20366.72    21524.02    716.38 o
   4   6   3     8807.50     8558.15    308.70 o
   5   6   3     2054.74     2129.41    110.77 o
   6   6   3      398.86      508.55     83.42 o
   7   6   3    14067.78    13803.86    577.71 o
   8   6   3     8762.12     8293.10    534.31 o
   9   6   3      302.35      262.57     78.84 o
  10   6   3     2399.11     2479.76    174.95 o
  11   6   3     5602.70     5367.76    287.25 o
  12   6   3     1293.42     1191.90    142.42 o
  13   6   3      492.34      572.35    130.29 o
  14   6   3     2116.17     2049.17    204.95 o
 -10   7   3      899.50      767.63    217.61 o
  -9   7   3     2250.65     2368.92    289.98 o
  -8   7   3     2205.81     2184.30    258.78 o
  -7   7   3        8.42       49.81    114.86 o
  -6   7   3     3417.30     4031.53    215.88 o
  -5   7   3     5332.26     5926.56    263.33 o
  -4   7   3     1167.58     1270.67    234.47 o
  -3   7   3     3410.53     3881.24    323.09 o
  -2   7   3     7569.99     7874.89    324.06 o
  -1   7   3     3184.38     3302.97    155.16 o
   0   7   3      117.37      117.60     48.67 o
   1   7   3    19515.52    19544.28    768.60 o
   2   7   3    14939.05    14592.63    582.00 o
   3   7   3       58.13       76.53     35.30 o
   4   7   3      790.90      747.52     67.32 o
   5   7   3     7706.17     7414.81    279.87 o
   6   7   3     6302.45     6257.65    247.82 o
   7   7   3      171.71      218.93     57.94 o
   8   7   3     5839.24     5983.28    561.18 o
   9   7   3     6767.81     6859.35    322.37 o
  10   7   3      695.90      736.78    177.02 o
  11   7   3      710.41      677.61    111.82 o
  12   7   3     3966.49     3710.65    238.35 o
  13   7   3     1591.41     1678.12    202.26 o
  14   7   3       12.99       63.70    182.57 o
 -10   8   3      635.95      571.72    220.38 o
  -9   8   3      320.76       54.26    173.04 o
  -8   8   3     2558.92     2528.45    279.52 o
  -7   8   3     2273.27     2298.83    243.43 o
  -6   8   3       44.76      244.59    108.45 o
  -5   8   3     1394.80     1691.76    165.06 o
  -4   8   3     4820.89     4819.46    265.99 o
  -3   8   3     1886.10     1932.17    150.08 o
  -2   8   3      345.05      475.79     83.07 o
  -1   8   3     4338.33     4091.17    210.58 o
   0   8   3     4495.47     4202.23    340.88 o
   1   8   3     1436.79     1357.41    116.34 o
   2   8   3     3650.06     3289.25    175.53 o
   3   8   3    15311.56    16550.61    782.36 o
   4   8   3     2327.15     2374.65    123.13 o
   5   8   3       81.06      131.00     54.58 o
   6   8   3     7237.57     7095.58    276.73 o
   7   8   3     8518.25     9098.96    370.47 o
   8   8   3      521.20      638.93    211.70 o
   9   8   3     1736.21     1954.09    148.77 o
  10   8   3     6419.44     6346.25    315.33 o
  11   8   3     1996.20     2052.26    169.69 o
  12   8   3      291.53      218.23    172.60 o
  13   8   3     2251.70     2070.92    309.60 o
  14   8   3     3314.11     3422.88    299.30 o
  -9   9   3     1102.99     1417.17    281.09 o
  -8   9   3       38.66     -137.90    145.00 o
  -7   9   3     2101.10     2047.43    245.37 o
  -6   9   3     2658.74     2817.64    264.88 o
  -5   9   3      155.07      100.59     96.72 o
  -4   9   3      883.40     1136.72    134.50 o
  -3   9   3     8163.67     8267.20    674.12 o
  -2   9   3     4072.67     4029.31    491.02 o
  -1   9   3      154.69       94.58     56.61 o
   0   9   3     5306.44     4880.67    244.70 o
   1   9   3     7691.33     7608.50    342.56 o
   2   9   3     1209.35     1197.20    101.92 o
   3   9   3     1931.44     1951.70    104.19 o
   4   9   3    11146.66    11908.57    771.66 o
   5   9   3     3522.98     3516.42    173.20 o
   6   9   3     1418.33     1378.13    107.65 o
   7   9   3     1279.06     1407.10    109.59 o
   8   9   3     8087.70     8550.76    336.62 o
   9   9   3     4110.78     4266.33    236.41 o
  10   9   3     1452.61     1527.79    144.45 o
  11   9   3     3405.53     3698.93    467.83 o
  12   9   3     2223.46     1990.21    177.87 o
  13   9   3        8.33      154.28    107.23 o
  14   9   3      542.82      511.35    142.54 o
  -8  10   3     1537.45     1668.37    262.59 o
  -7  10   3      312.74      170.76    141.88 o
  -6  10   3     2220.97     1284.51    193.03 o
  -5  10   3     2883.10     3008.67    230.16 o
  -4  10   3     1108.00     1019.37    136.73 o
  -3  10   3      204.15       91.49    122.69 o
  -2  10   3     5000.15     5120.95    349.75 o
  -1  10   3     2615.54     2598.96    169.44 o
   0  10   3      396.39      847.26    271.88 o
   1  10   3     1004.41      750.65    110.18 o
   2  10   3    10144.38     9900.07    435.50 o
   3  10   3     4147.60     4363.52    482.29 o
   4  10   3        7.19       42.88     80.56 o
   5  10   3     5337.38     5795.36    241.60 o
   6  10   3     8270.35     8945.45    442.96 o
   7  10   3     1113.48     1109.97    107.16 o
   8  10   3     1662.32     1992.84    139.45 o
   9  10   3     7240.58     7591.62    357.60 o
  10  10   3     2688.08     2817.67    196.87 o
  11  10   3       82.07      229.11    107.14 o
  12  10   3     1183.08     1134.42    150.28 o
  13  10   3     2401.83     2943.49    231.83 o
  14  10   3      761.64      859.75    159.02 o
  -8  11   3      840.73      632.54    202.40 o
  -7  11   3     2537.94     2004.27    261.47 o
  -6  11   3      763.89      710.93    178.55 o
  -5  11   3      584.40      560.72    182.39 o
  -4  11   3     2964.03     2765.23    218.08 o
  -3  11   3     1594.03     1325.14    196.78 o
  -2  11   3      380.40      293.72    162.25 o
  -1  11   3     1410.10     1381.10    131.34 o
   0  11   3     3450.01     3624.46    696.00 o
   1  11   3     2514.11     2249.28    341.61 o
   2  11   3       54.96       23.10     61.90 o
   3  11   3     6964.43     6655.74    811.42 o
   4  11   3     3566.72     3554.34    206.00 o
   5  11   3     2164.05     2289.98    165.04 o
   6  11   3      508.35      491.49     96.01 o
   7  11   3     5199.91     5535.68    526.89 o
   8  11   3     4139.80     4544.91    226.90 o
   9  11   3      149.93      386.91    216.71 o
  10  11   3     1639.67     1687.11    291.61 o
  11  11   3     3829.99     3879.49    419.09 o
  12  11   3     1143.40     1249.23    158.93 o
  13  11   3      546.73      462.01    133.61 o
  14  11   3     2946.24     3051.40    242.36 o
  -7  12   3       91.22      182.03    166.72 o
  -6  12   3     1823.69     1638.80    227.92 o
  -5  12   3     2291.68     2424.74    222.72 o
  -4  12   3      120.41      212.01    116.70 o
  -3  12   3     3863.29     3312.12    321.56 o
  -2  12   3     4745.66     4496.59    350.62 o
  -1  12   3      579.41      504.20     99.17 o
   0  12   3      227.69      149.60     78.66 o
   1  12   3     3696.31     3793.97    255.83 o
   2  12   3     4540.06     4192.00    236.54 o
   3  12   3      363.27      346.95    158.65 o
   4  12   3     1084.59     1100.02    120.78 o
   5  12   3     4790.43     5398.58    624.96 o
   6  12   3     3083.35     3659.52    605.65 o
   7  12   3       20.30       73.10    130.48 o
   8  12   3     3976.13     4296.69    307.68 o
   9  12   3     4702.03     5281.88    346.49 o
  10  12   3      636.13      775.92    149.03 o
  11  12   3      668.89      653.38    149.24 o
  12  12   3     2900.68     3679.55    291.62 o
  13  12   3     1513.45     1539.83    196.62 o
  -6  13   3       50.11      -83.85    146.27 o
  -5  13   3     1533.78     1510.44    195.76 o
  -4  13   3     3265.60     2974.46    240.89 o
  -3  13   3      193.33      181.53    104.48 o
  -2  13   3      485.87      440.81    151.76 o
  -1  13   3     4323.91     3925.80    450.72 o
   0  13   3     2416.54     2268.62    176.82 o
   1  13   3      120.90      137.13     80.48 o
   2  13   3     2527.90     2290.46    173.08 o
   3  13   3     8129.90     7519.92    472.87 o
   4  13   3     1172.11     1255.30    197.23 o
   5  13   3     1104.46      981.62    135.21 o
   6  13   3     4137.01     4086.09    309.33 o
   7  13   3     2427.40     2557.66    210.42 o
   8  13   3        4.94      -16.90    100.40 o
   9  13   3     1714.93     1640.56    190.10 o
  10  13   3     3801.17     4288.57    311.17 o
  11  13   3      794.64      818.70    165.35 o
  12  13   3      149.38      322.20    140.21 o
  13  13   3      880.42      783.48    173.20 o
  -5  14   3       15.55       44.53    123.77 o
  -4  14   3      937.30      897.19    458.93 o
  -3  14   3     2250.16     1836.89    200.07 o
  -2  14   3     1655.68     1681.19    175.59 o
  -1  14   3       83.35        1.97     97.88 o
   0  14   3     3149.66     2975.09    474.86 o
   1  14   3     2879.94     2834.55    364.01 o
   2  14   3      367.76      298.90    127.67 o
   3  14   3     2025.46     1725.75    250.07 o
   4  14   3     5558.11     6037.07    320.60 o
   5  14   3     2082.50     2128.84    182.30 o
   6  14   3       95.00       62.23     85.78 o
   7  14   3     2928.98     3376.02    236.98 o
   8  14   3     3877.55     4391.42    381.53 o
   9  14   3      179.88      204.53    130.51 o
  10  14   3      285.29       56.49    125.66 o
  11  14   3     2033.78     1900.84    220.54 o
  12  14   3     1153.22     1194.02    196.16 o
  -4  15   3      415.10      257.45    178.02 o
  -3  15   3      251.61      199.55    119.62 o
  -2  15   3     2263.27     1935.59    196.98 o
  -1  15   3     2617.79     2373.53    512.57 o
   0  15   3       36.59       18.66     91.65 o
   1  15   3     1735.87     1862.67    174.13 o
   2  15   3     4041.36     3884.64    247.51 o
   3  15   3     1680.74     1395.65    253.02 o
   4  15   3      719.48      657.54    125.98 o
   5  15   3     4434.00     4244.98    264.49 o
   6  15   3     1960.41     1808.99    179.89 o
   7  15   3      219.62      125.56    114.54 o
   8  15   3      938.48      829.09    155.11 o
   9  15   3     3512.23     3882.87    310.94 o
  10  15   3     1296.66     1484.77    210.69 o
  11  15   3      110.72        8.30    129.16 o
  12  15   3     1465.43     1483.38    222.72 o
  -2  16   3        3.78       46.56    115.03 o
  -1  16   3     1985.69     2069.03    358.27 o
   0  16   3     1990.29     1950.01    186.26 o
   1  16   3      377.94      256.81    110.05 o
   2  16   3      653.62      631.53    127.59 o
   3  16   3     1876.49     1669.17    227.53 o
   4  16   3     1495.08     1210.85    150.84 o
   5  16   3      349.35      517.98    160.17 o
   6  16   3      842.85      897.33    180.03 o
   7  16   3     2565.26     2522.43    213.08 o
   8  16   3      913.84      979.81    164.28 o
   9  16   3       94.55      -95.86    128.13 o
  10  16   3     2228.26     2649.42    270.09 o
  11  16   3     2188.35     2969.05    288.04 o
   0  17   3      395.54      545.32    450.52 o
   1  17   3     1195.56     1063.51    154.84 o
   2  17   3     1128.92     1161.91    158.73 o
   3  17   3       30.50       -3.28    185.07 o
   4  17   3      899.83      782.99    156.32 o
   5  17   3     2513.37     2752.60    223.66 o
   6  17   3      709.46      678.38    188.68 o
   7  17   3      120.36      227.83    129.05 o
   8  17   3     2076.04     1844.28    201.26 o
   9  17   3     1957.18     1555.64    222.13 o
   2  18   3     1225.34     1094.68    173.96 o
   3  18   3     1054.50      707.30    157.11 o
   4  18   3      144.41      197.32    122.12 o
   5  18   3      168.26      233.30    123.09 o
   6  18   3     1389.60     1271.59    175.52 o
   7  18   3     1586.94     1695.98    265.65 o
  -8 -15   4     1025.24      910.40    322.36 o
  -7 -15   4        5.50     -228.93    251.37 o
  -6 -15   4     1878.42     1404.10    344.22 o
  -5 -15   4     2652.89     2211.35    386.52 o
  -4 -15   4      190.48      144.92    266.04 o
  -3 -15   4      854.96      395.00    265.16 o
  -2 -15   4     2150.88     2093.56    383.06 o
  -1 -15   4      891.48      779.11    295.43 o
   0 -15   4       34.30       41.44    241.00 o
  -8 -14   4     1957.10     1450.45    332.08 o
  -7 -14   4     1768.89     1739.64    342.51 o
  -6 -14   4       17.99       43.42    213.02 o
  -5 -14   4      842.41      731.41    263.11 o
  -4 -14   4     1805.47     1744.96    341.94 o
  -3 -14   4     1589.54     1385.93    313.59 o
  -2 -14   4       97.48      312.77    230.43 o
  -1 -14   4     1216.01     1192.06    315.16 o
   0 -14   4     1936.66     1784.91    361.18 o
   1 -14   4      300.12      162.09    235.15 o
   2 -14   4      781.13      380.68    285.20 o
  -8 -13   4       24.44      214.72    225.47 o
  -6 -13   4     1868.19     2182.17    279.24 o
  -5 -13   4     1956.49     2143.73    282.37 o
  -4 -13   4      125.20      421.06    168.20 o
  -3 -13   4     4849.53     4966.21    479.68 o
  -1 -13   4       39.57       15.62    193.65 o
   0 -13   4     1287.84     1455.36    321.07 o
   1 -13   4     3072.95     2994.98    435.38 o
   2 -13   4     1329.19     1231.69    328.63 o
   3 -13   4      559.06      414.01    278.76 o
   4 -13   4     1895.91     1447.13    363.25 o
  -8 -12   4     3425.57     3848.87    388.91 o
  -7 -12   4      950.95      981.36    197.54 o
  -6 -12   4      838.29      770.67    180.22 o
  -5 -12   4     3183.20     3089.49    340.25 o
  -4 -12   4     1876.34     1858.38    260.92 o
  -3 -12   4        0.04      -23.16    112.01 o
  -2 -12   4     2009.91     2151.10    289.93 o
  -1 -12   4     3407.77     3927.68    411.67 o
   1 -12   4      792.25      252.97    212.15 o
   2 -12   4     4024.13     3797.87    477.12 o
   3 -12   4      961.19      509.43    254.15 o
   4 -12   4        2.23     -198.65    198.65 o
   5 -12   4      603.53      203.09    273.65 o
 -12 -11   4        7.72       17.95    303.65 o
 -11 -11   4      895.95      953.92    348.81 o
 -10 -11   4     1813.74     2201.70    393.65 o
  -9 -11   4      272.43      465.50    261.63 o
  -8 -11   4      888.40      879.87    151.16 o
  -7 -11   4     3069.17     3365.96    262.08 o
  -6 -11   4     1418.28     1490.51    173.20 o
  -5 -11   4       61.04       17.53     92.97 o
  -4 -11   4     2619.86     2515.15    298.61 o
  -3 -11   4     5189.17     5260.41    482.18 o
  -2 -11   4      929.97      733.76    118.62 o
  -1 -11   4      630.84      450.39     83.68 o
   0 -11   4     5541.01     5418.45    271.98 o
   1 -11   4     1362.22     1480.40    139.32 o
   2 -11   4       41.56      147.63    101.96 o
   3 -11   4     2912.17     2646.96    205.61 o
   4 -11   4     3092.54     3258.89    240.09 o
   5 -11   4      115.10      147.21    130.38 o
   6 -11   4      354.63      -21.06    165.37 o
 -12 -10   4     1734.05     2022.42    431.12 o
 -11 -10   4      128.14      -48.36    263.86 o
 -10 -10   4      701.82      908.40    308.48 o
  -9 -10   4     3247.20     2751.21    400.14 o
  -8 -10   4     2377.67     2128.67    364.59 o
  -7 -10   4      104.83      100.93     66.06 o
  -6 -10   4     4701.70     4696.71    205.89 o
  -5 -10   4     3428.15     3342.18    167.02 o
  -4 -10   4      123.34       49.66     50.71 o
  -3 -10   4     1780.35     1813.98    110.94 o
  -2 -10   4     4963.04     4793.71    205.34 o
  -1 -10   4     2306.38     2239.83    127.37 o
   0 -10   4       98.69      175.61     70.05 o
   1 -10   4     2737.86     2646.82    175.99 o
   2 -10   4     3626.99     3844.06    286.91 o
   3 -10   4      773.44      812.57    127.37 o
   4 -10   4      738.10      862.14    134.83 o
   5 -10   4     4873.28     4725.19    296.48 o
   6 -10   4     1631.15     1416.60    227.39 o
   7 -10   4       22.83      119.61    196.01 o
 -13  -9   4       36.83      291.05    353.45 o
 -12  -9   4     1212.11     1725.63    407.45 o
 -11  -9   4     2785.36     2842.47    454.42 o
 -10  -9   4      827.99      970.00    312.95 o
  -9  -9   4      408.11      402.31     98.83 o
  -8  -9   4     3998.56     4452.33    204.98 o
  -7  -9   4     6800.88     6922.79    303.88 o
  -6  -9   4       34.39      177.63     57.67 o
  -5  -9   4     3731.70     3363.08    156.57 o
  -4  -9   4     3747.45     3740.18    165.40 o
  -3  -9   4     1246.15     1209.65     85.66 o
  -2  -9   4      925.03      968.49     78.33 o
  -1  -9   4     5008.70     5084.82    211.16 o
   0  -9   4     5485.91     5494.54    223.26 o
   1  -9   4      274.87      308.24     67.74 o
   2  -9   4     3717.92     3410.03    186.17 o
   3  -9   4     7948.02     7480.77    475.18 o
   4  -9   4     1029.44     1295.83    144.68 o
   5  -9   4      338.81      304.37    199.21 o
   6  -9   4     3166.17     3850.06    316.31 o
   7  -9   4     1874.42     2534.44    300.28 o
   8  -9   4        5.52       86.62    199.95 o
 -13  -8   4     1830.66     1555.67    417.36 o
 -12  -8   4      219.02      259.91    117.01 o
 -11  -8   4      444.58      499.02    121.72 o
 -10  -8   4     2524.29     2997.75    204.94 o
  -9  -8   4     1804.08     1742.51    408.66 o
  -8  -8   4       12.43       77.19     59.49 o
  -7  -8   4     4224.42     4248.26    191.20 o
  -6  -8   4     5114.14     5240.65    215.81 o
  -5  -8   4       85.83      134.53     47.45 o
  -4  -8   4     1049.41     1045.11     77.37 o
  -3  -8   4     6425.20     6258.18    240.15 o
  -2  -8   4     5117.00     4816.44    194.60 o
  -1  -8   4        1.54       23.86     42.74 o
   0  -8   4     5131.50     4984.86    201.85 o
   1  -8   4     8438.74     7995.43    297.56 o
   2  -8   4      372.95      382.68     66.26 o
   3  -8   4     3709.24     3527.60    283.93 o
   4  -8   4     4373.92     4378.43    243.78 o
   5  -8   4     1508.66     1554.06    130.35 o
   6  -8   4       50.07       29.64     96.98 o
   7  -8   4     1296.91     1314.75    223.36 o
   8  -8   4     2044.80     2373.99    293.27 o
   9  -8   4      384.22      336.58    197.64 o
 -13  -7   4     1789.28     1943.38    188.68 o
 -12  -7   4     1753.14     1805.07    241.13 o
 -11  -7   4      488.11      500.71    112.46 o
 -10  -7   4      196.87      320.95    199.13 o
  -9  -7   4     3925.44     4010.54    336.68 o
  -8  -7   4     1156.47     1179.96    101.46 o
  -7  -7   4       15.63      -65.52     65.52 o
  -6  -7   4     1237.49     1361.10     89.87 o
  -5  -7   4     3575.35     3563.83    157.20 o
  -4  -7   4     2218.98     2241.68    111.55 o
  -3  -7   4      191.02      240.94     42.82 o
  -2  -7   4     7305.99     6942.33    253.87 o
  -1  -7   4     5536.97     5612.18    210.41 o
   0  -7   4      147.65      177.01     44.57 o
   1  -7   4      773.00      625.15     65.43 o
   2  -7   4     7632.31     7141.73    270.07 o
   3  -7   4     1790.36     1811.18    113.94 o
   4  -7   4      882.05      903.87     91.39 o
   5  -7   4     2970.39     3290.12    229.19 o
   6  -7   4     3042.36     3166.35    212.45 o
   7  -7   4      134.81       33.17    114.07 o
   8  -7   4      669.12      951.09    170.86 o
   9  -7   4     2451.76     2721.47    291.88 o
  10  -7   4      977.44     1254.01    245.62 o
 -13  -6   4      285.75      296.06    123.57 o
 -12  -6   4      608.76      518.43    121.92 o
 -11  -6   4     2037.68     2007.76    171.75 o
 -10  -6   4     1141.85     1071.29    151.57 o
  -9  -6   4        2.18      -65.58     65.58 o
  -8  -6   4     1385.96     1458.38    101.22 o
  -7  -6   4     7736.10     8045.49    302.92 o
  -6  -6   4     1519.45     1368.29     90.32 o
  -5  -6   4     1186.50     1292.83     82.95 o
  -4  -6   4     3276.95     3255.47    161.78 o
  -3  -6   4     5757.25     5741.24    212.30 o
  -2  -6   4       66.01       80.87     32.62 o
  -1  -6   4     9482.40     9690.17    335.19 o
   0  -6   4     7876.69     7904.53    424.85 o
   1  -6   4      631.58      668.52     59.88 o
   2  -6   4      874.34      944.47     84.74 o
   3  -6   4     8396.82     8772.06    418.21 o
   4  -6   4     4391.06     4623.29    200.49 o
   5  -6   4      153.27      139.53     65.28 o
   6  -6   4     2900.67     2964.59    222.76 o
   7  -6   4     3128.28     3788.17    254.39 o
   8  -6   4      931.90     1110.89    164.25 o
   9  -6   4      190.83      255.16    223.20 o
  10  -6   4     2037.76     2212.64    578.40 o
  11  -6   4     1220.02     1603.37    262.13 o
 -13  -5   4     1942.34     1625.70    419.26 o
 -12  -5   4     1276.92     1099.54    145.02 o
 -11  -5   4       19.26      -47.53     79.27 o
 -10  -5   4     1765.01     1755.11    160.52 o
  -9  -5   4     1920.07     2043.93    147.70 o
  -8  -5   4      983.48      929.48    148.08 o
  -7  -5   4      157.29      116.56     45.14 o
  -6  -5   4     7752.94     7640.61    281.27 o
  -5  -5   4     6103.53     6298.35    236.63 o
  -4  -5   4        0.95       21.89     28.79 o
  -3  -5   4     4057.79     3727.49    147.42 o
  -2  -5   4    11189.56    10179.08    344.66 o
  -1  -5   4     3357.97     3556.74    149.11 o
   0  -5   4     2348.20     2487.85    108.56 o
   1  -5   4     7253.05     7035.49    250.86 o
   2  -5   4     8089.71     7554.06    443.00 o
   3  -5   4      183.49      218.47     49.77 o
   4  -5   4     6894.45     6737.53    267.38 o
   5  -5   4     8578.39     9347.30    353.10 o
   6  -5   4     3009.40     3449.28    307.06 o
   7  -5   4      977.59     1094.12    137.95 o
   8  -5   4     5018.81     5675.66    315.72 o
   9  -5   4     1671.83     1969.75    196.06 o
  10  -5   4       41.84      -18.28    124.05 o
  11  -5   4     1477.99     1709.33    215.06 o
 -14  -4   4      797.51      527.60    150.04 o
 -13  -4   4       43.12      136.18    103.35 o
 -12  -4   4     2759.25     2703.93    204.14 o
 -11  -4   4     3598.42     3783.31    306.77 o
 -10  -4   4      365.64      417.83     95.91 o
  -9  -4   4      220.03      276.29     79.05 o
  -8  -4   4     5972.35     5917.34    296.52 o
  -7  -4   4     6552.79     6650.32    322.26 o
  -6  -4   4       86.68       68.75     37.32 o
  -5  -4   4     7731.09     7903.08    283.88 o
  -4  -4   4    13292.44    12880.10    437.27 o
  -3  -4   4      244.34      222.48     31.90 o
  -2  -4   4     2084.74     1920.55     83.76 o
  -1  -4   4    21047.70    21110.19    672.78 o
   0  -4   4    15813.69    16471.02    532.46 o
   1  -4   4        4.66       35.75     26.60 o
   2  -4   4     9660.63    10056.77    346.47 o
   3  -4   4     7783.76     7517.96    273.93 o
   4  -4   4     2768.25     2859.31    135.38 o
   5  -4   4      767.53      825.76     79.51 o
   6  -4   4    10268.57    10993.89    404.92 o
   7  -4   4     4393.10     4553.11    247.70 o
   8  -4   4        1.70       -1.83    215.47 o
   9  -4   4     3929.12     4296.10    611.96 o
  10  -4   4     3827.83     4376.70    367.21 o
  11  -4   4      356.77      519.34    162.36 o
  12  -4   4      311.16      508.00    340.57 o
 -14  -3   4     1354.56     1291.69    193.58 o
 -13  -3   4     1156.58     1110.86    157.93 o
 -12  -3   4      135.70       -5.28    158.76 o
 -11  -3   4      570.83      655.90    171.07 o
 -10  -3   4     3852.20     4032.17    227.00 o
  -9  -3   4     1293.08     1277.13    140.53 o
  -8  -3   4       45.34       10.55     55.06 o
  -7  -3   4     6428.48     6363.81    245.77 o
  -6  -3   4    12891.87    13235.71    455.97 o
  -5  -3   4     1308.88     1440.84     80.92 o
  -4  -3   4     4076.07     4009.04    155.69 o
  -3  -3   4    23356.54    21599.58    703.62 o
  -2  -3   4     7444.88     7220.32    246.93 o
  -1  -3   4     1032.66     1169.41     56.87 o
   0  -3   4    28339.00    28004.96    888.65 o
   1  -3   4    13053.33    12449.35    409.33 o
   2  -3   4       33.78       69.25     27.17 o
   3  -3   4     2442.57     2429.03    110.54 o
   4  -3   4    13445.51    12699.19    438.64 o
   5  -3   4     7462.40     7421.84    308.75 o
   6  -3   4      457.44      574.30    108.44 o
   7  -3   4     7558.52     7969.35    364.70 o
   8  -3   4     4525.79     4678.04    513.79 o
   9  -3   4       33.93      -89.83    268.37 o
  10  -3   4      717.63      714.20    141.31 o
  11  -3   4     3305.62     3705.20    353.06 o
  12  -3   4     1196.33     1017.02    266.50 o
 -13  -2   4      646.29      802.22    292.83 o
 -12  -2   4     1565.25     1674.74    165.04 o
 -11  -2   4      551.34      473.43    125.27 o
 -10  -2   4      184.45      142.55     76.70 o
  -9  -2   4     2909.55     2867.78    230.50 o
  -8  -2   4     3476.53     3343.14    182.78 o
  -7  -2   4        6.04       15.35     33.66 o
  -6  -2   4     5295.14     5363.24    205.72 o
  -5  -2   4    13161.05    12672.51    430.60 o
  -4  -2   4     1227.24     1071.17     61.53 o
  -3  -2   4     1382.47     1405.14     68.42 o
  -2  -2   4     7129.37     6572.69    225.45 o
  -1  -2   4    17431.91    16740.04    534.77 o
   0  -2   4      778.14      824.54     40.35 o
   1  -2   4     9728.23     9413.91    314.37 o
   2  -2   4    10541.20    10504.08    350.62 o
   3  -2   4     3569.61     3425.03    135.11 o
   4  -2   4     4678.45     4816.71    188.02 o
   5  -2   4    16413.05    16193.93    544.03 o
   6  -2   4     4405.90     4273.76    212.30 o
   7  -2   4       46.70      135.42    184.37 o
   8  -2   4     1986.83     1979.15    152.85 o
   9  -2   4     5058.04     5211.57    332.61 o
  10  -2   4      846.93      716.90    176.67 o
  11  -2   4      402.01      485.62    133.17 o
  12  -2   4     1615.89     1880.01    234.41 o
  13  -2   4     1413.19     1245.87    198.12 o
 -13  -1   4      129.00      162.75    118.93 o
 -12  -1   4      788.60      605.73    126.31 o
 -11  -1   4     2565.23     2312.41    176.82 o
 -10  -1   4     1509.01     1459.42    135.38 o
  -9  -1   4      478.27      495.50     89.86 o
  -8  -1   4     1653.91     1736.23    149.07 o
  -7  -1   4     3227.57     3391.09    150.03 o
  -6  -1   4      681.12      633.94     55.52 o
  -5  -1   4     2029.34     1950.93     95.66 o
  -4  -1   4     6173.84     5968.87    214.45 o
  -3  -1   4     3862.44     3677.64    136.14 o
  -2  -1   4       51.62       98.97     18.06 o
  -1  -1   4    18530.85    16400.44    530.45 o
   0  -1   4    26063.38    25271.07   1158.44 o
   1  -1   4    11927.59    11624.56    376.92 o
   2  -1   4    12520.47    12522.23    409.06 o
   3  -1   4    28609.31    27609.12    890.59 o
   4  -1   4     4798.87     4382.07    169.49 o
   5  -1   4      561.78      725.27    131.08 o
   6  -1   4     8017.84     7627.87    285.31 o
   7  -1   4     8829.52     8681.28    375.78 o
   8  -1   4     1552.35     1605.95    135.46 o
   9  -1   4     3451.00     3650.24    489.52 o
  10  -1   4     4866.80     4503.07    319.09 o
  11  -1   4     1717.73     1748.12    337.45 o
  12  -1   4       95.94       30.48    118.56 o
  13  -1   4     1106.67     1185.89    297.53 o
 -13   0   4     1900.20     1970.88    333.20 o
 -12   0   4      375.17      197.23    112.59 o
 -11   0   4      180.38      210.76     95.93 o
 -10   0   4     2485.75     2124.31    311.58 o
  -9   0   4     3682.93     4004.28    217.49 o
  -8   0   4      184.80      257.82     85.42 o
  -7   0   4     5623.79     5776.96    226.39 o
  -6   0   4     9346.94     9623.28    344.14 o
  -5   0   4      334.13      370.30     62.13 o
  -4   0   4     2229.73     2462.36    104.97 o
  -3   0   4     5181.05     5044.86    180.74 o
  -2   0   4     6465.03     6272.30    212.31 o
  -1   0   4      493.25      517.26     28.54 o
   0   0   4    21002.51    20065.49    925.13 o
   1   0   4    15271.44    14064.34    529.04 o
   2   0   4     9958.24     9306.31    309.43 o
   3   0   4     1875.44     1784.96     80.24 o
   4   0   4    11298.93    10811.37    367.07 o
   5   0   4     7935.95     7295.78    266.67 o
   6   0   4     1860.35     2053.43    148.95 o
   7   0   4     3468.74     3136.29    177.41 o
   8   0   4     7485.27     6795.33    316.01 o
   9   0   4     2135.12     1913.81    219.81 o
  10   0   4      130.91       25.83    116.17 o
  11   0   4     3398.22     3172.03    243.20 o
  12   0   4     3009.48     2578.47    216.25 o
  13   0   4      342.42      439.32    135.57 o
 -13   1   4      188.53      240.07    138.42 o
 -12   1   4     1756.97     1829.25    349.07 o
 -11   1   4     1510.11     1094.15    142.74 o
 -10   1   4      462.10      362.95    101.28 o
  -9   1   4     3740.70     3454.35    202.98 o
  -8   1   4     4293.77     4399.57    448.46 o
  -7   1   4      123.65      261.82     52.46 o
  -6   1   4      381.58      462.92     54.54 o
  -5   1   4    13639.18    13678.28    466.65 o
  -4   1   4     3804.02     3874.08    152.74 o
  -3   1   4      137.19      210.31     37.94 o
  -2   1   4      155.94      247.90     64.78 o
  -1   1   4    37232.54    34933.11   1126.63 o
   0   1   4     7063.77     7521.97    245.70 o
   1   1   4      473.73      481.27     32.94 o
   2   1   4    17820.54    16622.92    541.45 o
   3   1   4     5646.22     5026.94    182.13 o
   4   1   4      310.45      334.07     45.22 o
   5   1   4     4145.13     3733.22    152.23 o
   6   1   4    14440.29    13006.87    445.33 o
   7   1   4     2519.34     2325.35    172.75 o
   8   1   4      245.98      334.06     71.85 o
   9   1   4     1233.81     1323.48    272.36 o
  10   1   4     5081.48     4702.77    260.14 o
  11   1   4     1248.67      991.23    134.07 o
  12   1   4     1188.74     1123.60    151.59 o
  13   1   4     2576.97     2218.10    650.18 o
 -13   2   4      679.25      616.94    163.43 o
 -12   2   4       20.80       -9.96    110.67 o
 -11   2   4     2011.27     1978.66    214.71 o
 -10   2   4     3096.05     3133.80    209.22 o
  -9   2   4      276.02      397.21     95.70 o
  -8   2   4      149.44       82.59     71.85 o
  -7   2   4     4231.90     4385.33    249.76 o
  -6   2   4     5360.29     5654.84    223.90 o
  -5   2   4      675.31      680.28     65.40 o
  -4   2   4     8628.28     8986.39    388.05 o
  -3   2   4     6216.58     6403.78    231.57 o
  -2   2   4     3559.66     3699.15    140.95 o
  -1   2   4     2956.14     3650.46    133.26 o
   0   2   4    21591.74    22798.97    732.19 o
   1   2   4    25295.11    24464.63    791.71 o
   2   2   4      588.84      534.05     48.21 o
   3   2   4     3686.89     3663.08    191.13 o
   4   2   4     9416.36     8482.57    294.92 o
   5   2   4     7698.37     6815.89    249.55 o
   6   2   4       33.87       36.52     53.67 o
   7   2   4     8779.32     8271.05    469.85 o
   8   2   4    11582.64    10628.69    855.47 o
   9   2   4      417.19      495.25     87.28 o
  10   2   4     1752.36     1628.96    240.61 o
  11   2   4     6507.82     5644.64    298.56 o
  12   2   4     1274.85     1360.67    479.20 o
  13   2   4      281.33      520.77    215.86 o
  14   2   4     1493.71     1913.05    210.35 o
 -12   3   4     1430.67     1601.51    194.58 o
 -11   3   4      324.32      249.03    178.04 o
 -10   3   4     1342.01     1440.30    158.45 o
  -9   3   4     4217.46     4737.55    265.43 o
  -8   3   4     1539.44     1738.14    146.91 o
  -7   3   4       32.64      -24.46     62.38 o
  -6   3   4     5590.44     5757.13    236.14 o
  -5   3   4    12255.73    13511.31    472.13 o
  -4   3   4      206.57      227.40     46.58 o
  -3   3   4     2621.49     2932.89    125.05 o
  -2   3   4     7171.62     7442.62    259.67 o
  -1   3   4     5037.17     5329.19    346.82 o
   0   3   4     1885.66     2104.01     85.37 o
   1   3   4    11264.09    11117.28    368.69 o
   2   3   4    22577.31    20878.72    881.73 o
   3   3   4     1665.19     1559.40     77.76 o
   4   3   4     2056.95     2061.77     98.00 o
   5   3   4     7331.82     6731.04    258.86 o
   6   3   4    10387.48     9812.75    350.31 o
   7   3   4       57.80       38.72     44.80 o
   8   3   4     5885.36     5583.67    516.25 o
   9   3   4     3462.71     3149.28    270.08 o
  10   3   4      681.43      548.67    299.39 o
  11   3   4      341.62      227.96    117.84 o
  12   3   4     3853.57     3435.75    361.88 o
  13   3   4     2139.45     1823.15    189.61 o
  14   3   4       21.68      -42.17    158.21 o
 -12   4   4      931.31      913.82    173.88 o
 -11   4   4     1547.62     1552.91    189.71 o
 -10   4   4      570.61      364.08    124.60 o
  -9   4   4       11.56     -104.22    172.00 o
  -8   4   4     3640.22     3622.67    222.23 o
  -7   4   4     3819.57     3935.82    220.70 o
  -6   4   4       13.05      -25.46     57.10 o
  -5   4   4     2783.29     2980.57    148.95 o
  -4   4   4    14554.67    16111.84    549.26 o
  -3   4   4     4209.19     4666.94    183.81 o
  -2   4   4     2707.27     2873.26    122.48 o
  -1   4   4    11617.66    12613.66    715.30 o
   0   4   4    15379.23    14922.49    485.74 o
   1   4   4      984.11      962.36     58.02 o
   2   4   4    10478.92     9561.75    325.45 o
   3   4   4    11135.15    10267.52    355.62 o
   4   4   4     5743.56     5325.66    204.11 o
   5   4   4     3980.28     4316.42    228.19 o
   6   4   4     6959.67     6546.81    291.17 o
   7   4   4     7604.71     6933.85    901.13 o
   8   4   4      681.77      551.64     80.77 o
   9   4   4     3440.84     3181.93    189.51 o
  10   4   4     4204.39     3811.78    655.17 o
  11   4   4     1535.89     1628.22    178.50 o
  12   4   4      138.21      112.04     92.31 o
  13   4   4     2151.94     2232.93    199.80 o
  14   4   4     1932.92     2093.51    206.05 o
 -11   5   4      498.05      700.68    163.75 o
 -10   5   4     2599.80     2719.65    226.61 o
  -9   5   4     1461.46     1467.82    166.42 o
  -8   5   4       72.02       81.53     89.90 o
  -7   5   4     3456.30     4086.81    237.31 o
  -6   5   4     5525.42     6479.03    273.80 o
  -5   5   4     1008.97     1207.89    101.20 o
  -4   5   4     1643.17     1826.97    179.46 o
  -3   5   4    16383.35    17722.71   1117.24 o
  -2   5   4    10270.05    11346.41    573.18 o
  -1   5   4      512.62      746.09     73.21 o
   0   5   4    12304.93    12666.76    425.82 o
   1   5   4    30237.92    30437.88    983.77 o
   2   5   4      628.98      520.07     43.29 o
   3   5   4     6573.07     6271.51    338.07 o
   4   5   4     6160.49     5618.33    280.06 o
   5   5   4    10181.74    10213.58    361.87 o
   6   5   4      860.77      987.64    110.73 o
   7   5   4     7531.61     6684.08    259.79 o
   8   5   4     7865.12     7055.30    993.95 o
   9   5   4      884.20      948.59    192.87 o
  10   5   4      538.18      547.30     98.62 o
  11   5   4     2233.94     2022.87    166.60 o
  12   5   4     3261.08     2656.19    203.61 o
  13   5   4      301.31      279.19    149.43 o
  14   5   4      851.04      679.77    202.62 o
 -11   6   4      542.09      350.83    188.50 o
 -10   6   4       11.24       -0.33    149.10 o
  -9   6   4     2442.10     2818.29    233.02 o
  -8   6   4     3856.17     4565.28    458.19 o
  -7   6   4      591.62      587.72    120.45 o
  -6   6   4     1186.82     1159.27    195.60 o
  -5   6   4    10581.39    12717.36    657.62 o
  -4   6   4     7880.86     8459.17    639.74 o
  -3   6   4      419.22      515.02     74.68 o
  -2   6   4    10139.64    11590.11    765.02 o
  -1   6   4    11695.70    12871.71    780.46 o
   0   6   4      157.10      137.72     40.19 o
   1   6   4     8250.18     8672.14    361.45 o
   2   6   4    12185.43    11300.96    377.30 o
   3   6   4     6845.07     6876.57    250.10 o
   4   6   4      255.10      283.89     59.91 o
   5   6   4     7701.04     7684.63    420.15 o
   6   6   4     6330.31     6128.14    239.05 o
   7   6   4     2828.49     2853.11    291.51 o
   8   6   4      904.15      739.29     91.38 o
   9   6   4     6919.85     6537.69    733.71 o
  10   6   4     2899.67     3022.51    233.49 o
  11   6   4       12.42      -25.59     68.15 o
  12   6   4     1705.42     1558.27    157.53 o
  13   6   4     4025.02     3646.72    248.56 o
  14   6   4      591.10      504.03    131.54 o
 -10   7   4     1582.32     1726.02    262.75 o
  -9   7   4      600.58      743.64    188.54 o
  -8   7   4      773.27      626.19    164.57 o
  -7   7   4     3550.54     3978.32    316.62 o
  -6   7   4     3838.28     4452.95    278.99 o
  -5   7   4        4.56       29.28     68.59 o
  -4   7   4     9281.88    10383.74    644.44 o
  -3   7   4     8550.66     9185.35    410.45 o
  -2   7   4     1093.05     1210.85     83.75 o
  -1   7   4     3515.27     3993.30    235.11 o
   0   7   4     8688.67     8494.38    362.40 o
   1   7   4     7681.30     7418.04    324.02 o
   2   7   4      134.94      216.11     49.62 o
   3   7   4     7428.52     7252.98    265.88 o
   4   7   4    13342.26    13002.70    676.58 o
   5   7   4     2367.45     2618.92    130.76 o
   6   7   4     2979.20     2924.90    145.39 o
   7   7   4    10005.31     9452.04    428.61 o
   8   7   4     5140.10     4846.02    656.52 o
   9   7   4      344.54      304.64     88.23 o
  10   7   4     2974.50     3127.77    199.03 o
  11   7   4     2052.65     1945.50    265.20 o
  12   7   4      509.93      493.52    275.38 o
  13   7   4      549.57      526.19    322.38 o
  14   7   4     2349.29     2166.38    451.23 o
 -10   8   4      591.65     1126.27    250.66 o
  -9   8   4     3160.12     4251.45    388.01 o
  -8   8   4     2716.46     2833.37    289.48 o
  -7   8   4      432.86      417.26    155.84 o
  -6   8   4     4801.87     5226.22    749.22 o
  -5   8   4     4148.61     4228.03    940.20 o
  -4   8   4       21.50       97.63     74.76 o
  -3   8   4     4421.54     4289.38    372.30 o
  -2   8   4     6124.92     6004.43    345.38 o
  -1   8   4     4344.79     4429.12    329.52 o
   0   8   4       18.79      -37.37     37.37 o
   1   8   4    12667.11    12641.73    518.41 o
   2   8   4    15064.24    14781.10    592.84 o
   3   8   4      561.26      547.56     54.67 o
   4   8   4     2896.83     2693.71    133.46 o
   5   8   4     6069.40     6243.40    251.25 o
   6   8   4     4938.77     4991.01    215.83 o
   7   8   4      130.80      114.48     57.02 o
   8   8   4    11796.31    11714.83   1326.90 o
   9   8   4     3513.02     3620.88    212.41 o
  10   8   4       64.72      101.62     75.13 o
  11   8   4     1012.34     1019.03    128.65 o
  12   8   4     3646.08     3446.32    248.53 o
  13   8   4     1468.35     1411.35    297.07 o
  14   8   4       34.92       63.65    109.16 o
  -9   9   4      654.36     1061.12    250.28 o
  -8   9   4     3802.38     3681.33    340.82 o
  -7   9   4      764.11      695.32    176.41 o
  -6   9   4        5.15      -24.09    107.73 o
  -5   9   4     2133.83     1884.76    566.50 o
  -4   9   4     4716.13     5263.01    523.76 o
  -3   9   4     1074.10     1022.70    145.14 o
  -2   9   4       65.05      121.80     69.60 o
  -1   9   4     7578.58     7406.87    342.52 o
   0   9   4     6153.36     6354.47    913.19 o
   1   9   4       57.49        9.30     46.92 o
   2   9   4     4676.26     4821.84    241.00 o
   3   9   4    10653.35    10279.23    437.16 o
   4   9   4     2383.35     2227.54    157.49 o
   5   9   4      217.34      253.46     61.11 o
   6   9   4     8499.76     8347.22    324.22 o
   7   9   4     9056.02     9141.22    355.34 o
   8   9   4      243.99      249.40     83.12 o
   9   9   4     3408.74     3324.57    342.78 o
  10   9   4     4434.66     4799.94    451.10 o
  11   9   4      889.61      957.25    129.74 o
  12   9   4      262.58      180.99    281.32 o
  13   9   4     2753.33     3072.06    746.01 o
  14   9   4     2063.22     2374.52    216.00 o
  -8  10   4       47.99       28.25    149.54 o
  -7  10   4     2778.73     2592.75    270.74 o
  -6  10   4     2051.09     1845.95    217.51 o
  -5  10   4      582.28      719.66    142.77 o
  -4  10   4     1355.75     1249.98    150.95 o
  -3  10   4     7837.04     8049.22    914.38 o
  -2  10   4     2172.04     2262.34    372.24 o
  -1  10   4       61.52      133.44     77.83 o
   0  10   4     2884.29     2540.46    245.12 o
   1  10   4     7567.70     7251.48    699.07 o
   2  10   4      196.60      236.33     64.15 o
   3  10   4     1388.25     1360.79    216.61 o
   4  10   4     9892.80    10059.50    519.35 o
   5  10   4     1177.25     1178.23    117.09 o
   6  10   4      573.50      576.55     87.72 o
   7  10   4      309.05      380.55    110.41 o
   8  10   4     6119.91     6339.85    452.05 o
   9  10   4     2006.07     2065.38    213.31 o
  10  10   4      128.30       22.63     79.97 o
  11  10   4     2294.14     2274.73    187.68 o
  12  10   4     2141.86     2152.33    190.21 o
  13  10   4      199.43      311.10    123.91 o
  14  10   4      867.93     1043.37    313.76 o
  -8  11   4     1610.93     1914.74    279.07 o
  -7  11   4      338.22      389.04    169.58 o
  -6  11   4      951.11      447.90    150.82 o
  -5  11   4     1722.71     1577.47    186.59 o
  -4  11   4     1298.11     1382.39    162.09 o
  -3  11   4      373.65      427.01    289.84 o
  -2  11   4     3054.73     3162.29    211.09 o
  -1  11   4     9291.55     9353.44    717.77 o
   0  11   4      787.83      814.43    168.20 o
   1  11   4     2665.73     2601.91    174.01 o
   2  11   4     9330.69     8779.02    401.51 o
   3  11   4     3208.23     3193.15    193.85 o
   4  11   4      164.34      282.68    111.86 o
   5  11   4     3527.34     3552.25    280.22 o
   6  11   4     4148.81     4383.07    249.87 o
   7  11   4      717.79      696.61    116.78 o
   8  11   4      560.36      754.37    106.88 o
   9  11   4     4781.53     5370.85    442.15 o
  10  11   4     3696.04     3950.33    371.22 o
  11  11   4      124.56      -34.70    174.68 o
  12  11   4     1893.87     1627.49    171.72 o
  13  11   4     2918.58     2716.69    222.30 o
  14  11   4      301.59      619.03    482.49 o
  -7  12   4     2358.98     1850.99    256.68 o
  -6  12   4     1028.56      649.80    169.23 o
  -5  12   4      197.77      298.55    273.86 o
  -4  12   4     2122.61     2249.15    205.39 o
  -3  12   4     3850.34     4326.50    276.62 o
  -2  12   4      356.14      317.48    175.59 o
  -1  12   4     2721.91     2390.86    265.97 o
   0  12   4     5608.36     5506.95    295.87 o
   1  12   4     1487.55     1456.66    196.54 o
   2  12   4     1121.31     1125.37    188.68 o
   3  12   4     3537.22     3945.65    231.46 o
   4  12   4     3852.49     3741.02    222.04 o
   5  12   4      197.26      161.76     82.81 o
   6  12   4      679.94      721.77    114.32 o
   7  12   4     3086.21     3560.27    229.09 o
   8  12   4     2284.91     2364.74    189.11 o
   9  12   4      290.67      173.17    108.80 o
  10  12   4     2714.60     2871.41    242.73 o
  11  12   4     1715.67     1801.76    198.21 o
  12  12   4      261.63      174.84    117.12 o
  13  12   4      899.43      895.18    170.39 o
  -6  13   4     1914.09     1974.13    255.08 o
  -5  13   4     1153.86     1133.95    180.50 o
  -4  13   4       25.11       70.73    114.48 o
  -3  13   4     2266.55     2209.65    304.12 o
  -2  13   4     4019.64     3937.11    358.29 o
  -1  13   4      443.51      542.11    109.32 o
   0  13   4       81.15       25.09     80.46 o
   1  13   4     3905.55     3816.31    328.53 o
   2  13   4     2585.32     2468.05    180.83 o
   3  13   4        2.70      104.60     70.93 o
   4  13   4     1312.48     1475.75    149.25 o
   5  13   4     4942.47     5209.91    369.86 o
   6  13   4      858.50     1103.88    140.91 o
   7  13   4      958.20     1247.01    152.10 o
   8  13   4     3018.77     3363.30    384.70 o
   9  13   4     2424.85     2727.33    246.64 o
  10  13   4       25.35      -32.54    110.81 o
  11  13   4     1143.32     1588.14    195.86 o
  12  13   4     1309.39     1235.76    188.42 o
  13  13   4      994.24     1197.32    197.16 o
  -5  14   4     1775.29     1833.52    217.31 o
  -4  14   4     2312.49     2371.48    473.71 o
  -3  14   4      157.76      217.89    125.31 o
  -2  14   4      970.20      703.73    181.74 o
  -1  14   4     3009.31     2881.84    252.30 o
   0  14   4     1597.77     1538.89    154.87 o
   1  14   4       29.84       60.92     85.49 o
   2  14   4     3386.67     2869.27    201.92 o
   3  14   4     4513.55     4663.86    396.72 o
   4  14   4      348.43      327.76    103.91 o
   5  14   4     1019.92     1336.07    436.85 o
   6  14   4     4273.57     4438.68    269.06 o
   7  14   4     2040.51     1874.56    343.36 o
   8  14   4       60.92       26.85    107.09 o
   9  14   4     2532.92     2470.29    240.09 o
  10  14   4     3371.03     3089.41    273.20 o
  11  14   4      156.19      146.63    124.08 o
  12  14   4      257.25      303.28    145.38 o
  -4  15   4     1053.48      723.04    275.49 o
  -3  15   4     2319.91     1904.22    477.53 o
  -2  15   4      852.60      772.73    149.42 o
  -1  15   4      326.36      182.34    112.49 o
   0  15   4     3216.55     3235.78    232.51 o
   1  15   4     1965.40     1889.35    274.20 o
   2  15   4       20.75      -75.79     85.46 o
   3  15   4     1112.06      904.83    266.50 o
   4  15   4     4133.55     4109.14    256.92 o
   5  15   4     1562.25     1680.38    172.55 o
   6  15   4      140.53      176.57    106.96 o
   7  15   4     2614.77     2811.94    593.90 o
   8  15   4     1991.74     2360.61    215.26 o
   9  15   4      135.41      321.06    140.27 o
  10  15   4      801.94      826.91    179.87 o
  11  15   4     1691.30     1254.17    200.27 o
  12  15   4      771.74     1038.28    197.73 o
  -2  16   4     2357.25     2268.54    293.15 o
  -1  16   4     1504.81     1383.64    170.17 o
   0  16   4       53.58      537.97    425.64 o
   1  16   4     1350.58     1139.32    155.76 o
   2  16   4     2599.35     2627.58    209.67 o
   3  16   4      830.77      871.83    165.55 o
   4  16   4      233.48       91.07    108.49 o
   5  16   4     2324.42     2123.50    499.63 o
   6  16   4     1885.35     2363.82    210.75 o
   7  16   4      218.68      385.76    136.34 o
   8  16   4     1209.87     1301.94    183.02 o
   9  16   4     2742.53     2742.47    271.47 o
  10  16   4      694.77     1022.03    198.40 o
  11  16   4      173.32      171.68    150.30 o
  -1  17   4     1428.11     1142.64    520.11 o
   0  17   4     2266.11     1955.30    205.42 o
   1  17   4      293.09      340.72    161.22 o
   2  17   4      252.71      291.43    119.78 o
   3  17   4     1696.65     1567.03    377.89 o
   4  17   4     1732.00     1760.18    186.30 o
   5  17   4        3.99      -83.90    102.65 o
   6  17   4     1583.14     1639.64    189.45 o
   7  17   4     1783.10     1934.63    204.10 o
   8  17   4       40.63      -16.69    128.09 o
   9  17   4      152.89      170.62    139.95 o
  10  17   4     1203.04     1251.02    209.23 o
   2  18   4      597.55      441.23    143.43 o
   3  18   4       23.26      133.51    118.16 o
   4  18   4      999.16      811.81    157.44 o
   5  18   4     2078.46     2021.51    208.47 o
   6  18   4      219.02      340.58    135.16 o
   7  18   4      232.13      202.76    128.47 o
  -6 -15   5      469.51      276.20    263.86 o
  -5 -15   5        4.47     -207.88    235.02 o
  -4 -15   5     1246.41      974.07    310.20 o
  -3 -15   5     1515.82     1088.44    327.70 o
  -2 -15   5      227.58     -104.59    236.01 o
  -8 -14   5      993.95      603.02    274.95 o
  -7 -14   5        6.52     -162.62    209.54 o
  -3 -14   5      531.05      241.73    235.59 o
  -2 -14   5     2271.62     1886.83    355.29 o
  -1 -14   5     1519.70     1310.79    320.44 o
   0 -14   5      173.07      309.02    248.83 o
   1 -14   5     1592.51     1148.76    329.89 o
   2 -14   5     1152.22      728.05    313.78 o
  -7 -13   5     1712.48     1355.46    241.42 o
  -6 -13   5       45.09      -76.19    130.37 o
  -5 -13   5      583.99      521.50    175.06 o
  -4 -13   5     3048.92     2943.45    349.43 o
  -3 -13   5     1062.36     1116.85    235.11 o
  -2 -13   5      226.85      322.07    173.42 o
  -1 -13   5     1988.37     2297.78    319.36 o
   0 -13   5     1672.31     1769.15    340.59 o
   1 -13   5       49.06        3.73    217.66 o
   2 -13   5      489.99      719.25    293.27 o
   3 -13   5     1838.06     1635.87    359.33 o
  -8 -12   5        0.26      -27.45    126.43 o
  -7 -12   5     1542.70     1460.68    243.96 o
  -6 -12   5     2433.98     2520.28    311.26 o
  -5 -12   5      498.62      607.36    176.15 o
  -4 -12   5     1006.12      749.47    189.42 o
  -3 -12   5     3327.00     3354.36    377.92 o
  -2 -12   5     1674.42     1503.47    251.30 o
  -1 -12   5       25.70      227.82    161.38 o
   0 -12   5      780.30      941.79    230.76 o
   2 -12   5      893.54      538.90    258.77 o
   3 -12   5      358.55      213.96    241.90 o
   4 -12   5     1376.25      901.54    305.05 o
 -11 -11   5      315.49      116.49    291.50 o
 -10 -11   5        7.49     -174.98    261.24 o
  -9 -11   5     1625.79     1699.02    353.04 o
  -8 -11   5     2562.51     2825.01    254.10 o
  -7 -11   5      161.42      108.56    113.09 o
  -6 -11   5     1160.27     1259.42    166.86 o
  -5 -11   5     1878.76     1801.27    190.82 o
  -4 -11   5     1532.15     1640.77    246.42 o
  -3 -11   5       20.55      -81.16    127.07 o
  -2 -11   5     2875.45     2569.07    317.44 o
  -1 -11   5     3035.09     2721.22    333.56 o
   0 -11   5      445.03      228.35    156.05 o
   1 -11   5      603.52      576.10    203.32 o
   2 -11   5     3076.25     3194.73    386.00 o
   3 -11   5      849.73      634.60    255.46 o
   4 -11   5        5.99      101.51    238.11 o
   5 -11   5      804.83     1004.03    310.51 o
 -12 -10   5       61.79      -42.32    280.61 o
 -11 -10   5     1177.36      887.38    345.42 o
 -10 -10   5     1776.37     2253.36    404.84 o
  -9 -10   5      351.53      439.36    272.00 o
  -8 -10   5     2182.06     2313.86    226.92 o
  -7 -10   5     4014.14     4107.75    296.67 o
  -6 -10   5     1603.69     1452.39    171.28 o
  -5 -10   5       69.76      -86.11     86.11 o
  -4 -10   5     5925.16     5679.93    354.90 o
  -3 -10   5     4746.33     4560.11    302.28 o
  -2 -10   5      276.11      315.29    115.31 o
  -1 -10   5     2250.26     2304.88    206.50 o
   0 -10   5     5023.18     5157.68    490.44 o
   1 -10   5     1031.34      695.50    199.08 o
   2 -10   5      144.96       72.52    149.97 o
   3 -10   5     3214.70     2865.33    359.36 o
   4 -10   5     3961.74     3204.79    424.50 o
   5 -10   5      200.05       63.35    215.87 o
 -12  -9   5     1393.28     1810.03    406.87 o
 -11  -9   5       11.97        6.34    275.01 o
 -10  -9   5     1816.33     1316.02    343.92 o
  -9  -9   5     3695.87     3718.24    464.04 o
  -8  -9   5     1125.17     1054.92    157.71 o
  -7  -9   5     1238.88     1131.87    151.49 o
  -6  -9   5     3735.46     3389.14    284.48 o
  -5  -9   5     2040.15     2089.04    190.73 o
  -4  -9   5      164.61      180.50     92.36 o
  -3  -9   5     2110.71     2105.95    187.39 o
  -2  -9   5     6276.58     6400.33    373.88 o
  -1  -9   5     2658.78     2579.94    137.78 o
   0  -9   5       62.94       36.28     54.66 o
   1  -9   5     4922.49     4435.82    324.70 o
   2  -9   5     4847.68     4855.54    392.23 o
   3  -9   5      147.11       89.95     72.94 o
   4  -9   5     1877.03     2091.15    172.38 o
   5  -9   5     4144.96     4030.20    440.41 o
   6  -9   5      476.67      538.35    167.79 o
   7  -9   5      104.49      290.27    189.42 o
   8  -9   5     1291.05     2045.97    298.60 o
 -13  -8   5        2.88      303.06    335.27 o
 -12  -8   5     2002.43     1741.94    412.04 o
 -11  -8   5     2764.59     2553.18    426.13 o
 -10  -8   5       79.49       27.48    239.36 o
  -9  -8   5      507.01      716.72    277.78 o
  -8  -8   5     4466.83     4238.03    297.47 o
  -7  -8   5     2787.20     2943.07    167.74 o
  -6  -8   5       86.71      102.10     50.47 o
  -5  -8   5     2502.26     2345.31    126.09 o
  -4  -8   5     3328.81     3349.77    151.25 o
  -3  -8   5     1291.23     1254.45     84.41 o
  -2  -8   5       85.96      109.59     45.60 o
  -1  -8   5     8082.77     8185.40    301.70 o
   0  -8   5     6007.34     6042.60    237.58 o
   1  -8   5        0.57       -2.21     49.30 o
   2  -8   5     1332.09     1370.14    117.34 o
   3  -8   5     4398.32     4367.81    296.30 o
   4  -8   5     2143.54     2278.80    257.95 o
   5  -8   5      301.32      132.62    121.05 o
   6  -8   5     2252.68     1967.39    222.65 o
   7  -8   5     2133.63     2273.42    269.30 o
   8  -8   5        0.44        2.55    158.65 o
   9  -8   5      741.27     1187.59    254.17 o
 -13  -7   5     1366.86     1812.59    418.22 o
 -12  -7   5      127.92       77.34    293.30 o
 -11  -7   5     1321.52      883.95    312.83 o
 -10  -7   5     1993.81     2182.09    240.14 o
  -9  -7   5     1026.38      962.37    122.95 o
  -8  -7   5       75.61       44.81     56.36 o
  -7  -7   5     6586.96     6481.31    258.41 o
  -6  -7   5     2663.53     2857.55    140.05 o
  -5  -7   5      352.67      304.71     89.20 o
  -4  -7   5      681.08      654.31     60.34 o
  -3  -7   5     4617.74     4812.19    190.36 o
  -2  -7   5     2909.99     2896.50    129.44 o
  -1  -7   5      663.52      685.52     63.63 o
   0  -7   5     2503.13     2379.63    121.07 o
   1  -7   5     8759.94     8860.58    320.55 o
   2  -7   5      377.06      363.18     62.97 o
   3  -7   5      828.80      715.78    104.84 o
   4  -7   5     5576.74     5742.04    285.62 o
   5  -7   5     3192.64     3312.28    182.34 o
   6  -7   5      113.67      150.59     89.30 o
   7  -7   5     1313.72     1822.07    185.77 o
   8  -7   5     3031.24     3915.57    468.02 o
   9  -7   5      164.81      397.47    180.70 o
  10  -7   5      598.66      134.71    175.93 o
 -13  -6   5     1500.15     1722.32    422.77 o
 -12  -6   5     2088.10     2058.10    183.54 o
 -11  -6   5      458.10      541.71    114.06 o
 -10  -6   5      735.98      710.61    117.53 o
  -9  -6   5     4163.68     4273.74    448.33 o
  -8  -6   5     2151.49     2218.16    129.89 o
  -7  -6   5      251.14      201.29    138.33 o
  -6  -6   5     3019.71     3108.41    147.29 o
  -5  -6   5     2881.26     2899.67    134.02 o
  -4  -6   5      502.59      451.18     94.66 o
  -3  -6   5      188.51      123.95     36.84 o
  -2  -6   5     3879.56     3703.58    149.22 o
  -1  -6   5     3154.54     3307.30    139.73 o
   0  -6   5      315.14      335.19     48.98 o
   1  -6   5      600.02      679.19     63.10 o
   2  -6   5     4156.20     4236.84    177.59 o
   3  -6   5     1362.74     1283.80     92.01 o
   4  -6   5       17.86       12.13     57.52 o
   5  -6   5     2734.43     2840.18    159.64 o
   6  -6   5     4033.01     4548.96    219.73 o
   7  -6   5      284.70      376.47    185.20 o
   8  -6   5      533.37      620.85    175.15 o
   9  -6   5     2858.24     2976.70    350.35 o
  10  -6   5     1356.69     1866.20    538.71 o
 -13  -5   5       54.11       15.84    108.52 o
 -12  -5   5      701.36      966.29    139.54 o
 -11  -5   5     2109.90     2605.63    424.26 o
 -10  -5   5     2162.44     2312.31    171.17 o
  -9  -5   5       35.94       56.59     77.38 o
  -8  -5   5     3819.85     3697.67    173.17 o
  -7  -5   5     6391.38     6550.24    258.50 o
  -6  -5   5     1081.06     1137.93     80.09 o
  -5  -5   5      940.45      998.66     70.97 o
  -4  -5   5     4114.49     3905.14    158.27 o
  -3  -5   5     6464.47     6632.80    238.57 o
  -2  -5   5        1.15       32.30     26.72 o
  -1  -5   5    10112.59    10352.08    479.59 o
   0  -5   5     8853.47     8888.38    307.32 o
   1  -5   5     1356.64     1374.56     79.94 o
   2  -5   5     1051.86     1126.71     75.16 o
   3  -5   5     5377.22     5754.22    223.88 o
   4  -5   5     6057.07     6433.54    254.32 o
   5  -5   5       62.75       64.97     95.15 o
   6  -5   5     1552.69     1658.02    123.85 o
   7  -5   5     2149.01     2626.05    435.01 o
   8  -5   5     1269.68     1296.74    160.06 o
   9  -5   5      314.38      255.38    130.57 o
  10  -5   5     2392.92     2995.84    251.50 o
  11  -5   5     1440.96     1705.53    221.41 o
 -13  -4   5     2605.01     2126.38    198.17 o
 -12  -4   5     1065.18     1065.82    145.64 o
 -11  -4   5      264.35       38.70     86.26 o
 -10  -4   5     2891.56     2679.69    183.24 o
  -9  -4   5     2653.21     2557.77    170.88 o
  -8  -4   5      682.53      752.93    104.84 o
  -7  -4   5     1648.36     1709.78    103.07 o
  -6  -4   5     9498.62     9632.04    342.54 o
  -5  -4   5     7304.62     7092.67    272.26 o
  -4  -4   5      163.09      130.65     33.93 o
  -3  -4   5     7236.11     6904.95    245.70 o
  -2  -4   5    18841.44    18375.69    600.18 o
  -1  -4   5      837.60      795.67     56.20 o
   0  -4   5     7294.46     7402.68    257.30 o
   1  -4   5     6177.32     6139.99    220.28 o
   2  -4   5     3744.40     3530.32    143.25 o
   3  -4   5       32.74      139.87     59.48 o
   4  -4   5     3479.06     3544.95    159.62 o
   5  -4   5     6739.02     7246.23    281.39 o
   6  -4   5     1488.79     1663.84    138.25 o
   7  -4   5      625.86      760.21    113.57 o
   8  -4   5     2985.42     3621.37    281.92 o
   9  -4   5     2833.28     3257.34    247.40 o
  10  -4   5       35.86       39.10    122.67 o
  11  -4   5     2154.43     1864.17    209.46 o
 -13  -3   5      512.85      454.60    128.29 o
 -12  -3   5     3317.76     3120.98    218.76 o
 -11  -3   5     1741.59     1656.46    154.70 o
 -10  -3   5        7.82        3.73     74.54 o
  -9  -3   5     1067.52      885.79    105.46 o
  -8  -3   5     4366.53     4547.93    230.20 o
  -7  -3   5     4753.37     4729.09    196.93 o
  -6  -3   5      417.79      369.44     49.26 o
  -5  -3   5    12709.24    12201.49    418.92 o
  -4  -3   5     8602.94     8447.13    355.03 o
  -3  -3   5     1493.73     1215.06     96.30 o
  -2  -3   5     5666.56     5292.50    187.22 o
  -1  -3   5    14126.29    14171.86    458.99 o
   0  -3   5     7309.70     7232.77    247.52 o
   1  -3   5      535.54      539.76     40.77 o
   2  -3   5    10632.47    10310.61    355.49 o
   3  -3   5     6825.35     6609.25    241.93 o
   4  -3   5     1297.21     1340.98     96.97 o
   5  -3   5     1241.59     1277.33    138.64 o
   6  -3   5    13644.34    13545.86    471.57 o
   7  -3   5     4452.87     4669.17    356.32 o
   8  -3   5      603.61      553.04    124.55 o
   9  -3   5     4208.85     5084.40    287.54 o
  10  -3   5     3101.38     3438.48    456.44 o
  11  -3   5       64.67       27.68    176.02 o
  12  -3   5      531.80      707.27    168.86 o
 -13  -2   5      805.01      899.92    158.75 o
 -12  -2   5      141.77      175.26    176.61 o
 -11  -2   5     2127.15     1883.43    256.01 o
 -10  -2   5     5907.72     5616.86    283.77 o
  -9  -2   5     2078.54     1934.07    142.84 o
  -8  -2   5     1185.71     1336.16    112.63 o
  -7  -2   5    12467.15    12252.02    428.04 o
  -6  -2   5     8669.71     8651.34    320.69 o
  -5  -2   5       49.11      128.68     51.74 o
  -4  -2   5     7764.38     7754.80    275.18 o
  -3  -2   5    10841.17    10068.04    342.20 o
  -2  -2   5     4107.83     3852.90    161.20 o
  -1  -2   5     2239.35     2309.56     88.16 o
   0  -2   5    23786.81    22053.00    712.34 o
   1  -2   5     7368.15     7123.70    242.02 o
   2  -2   5        8.30       81.37     36.42 o
   3  -2   5     1022.52      846.62     58.38 o
   4  -2   5    17785.56    17793.87    595.43 o
   5  -2   5     6337.96     6461.04    245.41 o
   6  -2   5     1239.62     1257.23    203.40 o
   7  -2   5    11299.30    11026.72    465.29 o
   8  -2   5     2096.34     1980.89    154.64 o
   9  -2   5       10.15       21.05    110.91 o
  10  -2   5      769.20      553.46    118.55 o
  11  -2   5     4449.61     4226.50    279.47 o
  12  -2   5      626.92      549.34    151.23 o
 -13  -1   5     1446.67     1089.40    156.30 o
 -12  -1   5     3739.56     3400.66    231.16 o
 -11  -1   5      523.18      621.61    115.72 o
 -10  -1   5     3092.84     3019.31    196.04 o
  -9  -1   5     6180.71     5905.95    285.32 o
  -8  -1   5     2366.17     2177.57    232.84 o
  -7  -1   5      648.26      659.83     64.62 o
  -6  -1   5     7758.15     7541.93    278.31 o
  -5  -1   5    10988.98    10882.13    377.58 o
  -4  -1   5      898.21      899.01     57.20 o
  -3  -1   5     4402.98     4471.80    164.17 o
  -2  -1   5     9680.14     9132.90    304.97 o
  -1  -1   5     4892.51     4563.73    241.71 o
   0  -1   5       16.90       46.98     33.22 o
   1  -1   5    13487.90    13508.82    437.38 o
   2  -1   5    16067.04    15053.37    490.97 o
   3  -1   5      556.65      535.47     44.11 o
   4  -1   5      494.69      576.05     69.93 o
   5  -1   5    21512.77    20206.93    676.42 o
   6  -1   5     6915.25     6498.41    250.48 o
   7  -1   5      538.21      567.08     83.62 o
   8  -1   5     3398.15     3413.00    247.59 o
   9  -1   5     4522.22     4204.10    428.91 o
  10  -1   5      191.43      239.22    250.49 o
  11  -1   5     1046.33      952.30    141.98 o
  12  -1   5     1725.02     1766.23    193.65 o
  13  -1   5     1258.04     1299.33    193.12 o
 -13   0   5       31.23       -4.93    111.05 o
 -12   0   5      698.19      629.96    131.99 o
 -11   0   5     4679.20     4232.84    245.36 o
 -10   0   5     1372.15     1302.61    134.64 o
  -9   0   5      446.49      498.66    103.85 o
  -8   0   5     2125.08     2008.46    170.15 o
  -7   0   5     7431.22     7830.77    293.32 o
  -6   0   5      318.66      398.32     50.84 o
  -5   0   5     6794.02     6747.29    248.28 o
  -4   0   5     7649.11     7655.50    269.18 o
  -3   0   5     6602.76     6920.61    242.79 o
  -2   0   5     2058.09     2246.30     90.24 o
  -1   0   5    12595.43    12509.84    402.41 o
   0   0   5    20362.07    20029.42   1011.26 o
   1   0   5     1784.84     1575.90     86.21 o
   2   0   5     5074.00     4894.80    173.19 o
   3   0   5    11636.52    10596.93    357.90 o
   4   0   5     4650.16     4158.35    160.44 o
   5   0   5     1629.89     1617.46    185.24 o
   6   0   5     7612.83     6827.53    258.80 o
   7   0   5     7065.32     6560.95    297.71 o
   8   0   5       49.82      124.36    152.02 o
   9   0   5     1573.51     1855.14    259.59 o
  10   0   5     2759.21     2997.03    205.90 o
  11   0   5     1771.77     1875.88    175.47 o
  12   0   5       17.35       93.19    135.90 o
  13   0   5      866.76      624.48    144.98 o
 -13   1   5     1395.70     1213.04    175.50 o
 -12   1   5      511.55      521.46    136.65 o
 -11   1   5      493.60      422.75    111.89 o
 -10   1   5     2892.29     2826.50    193.83 o
  -9   1   5     3394.47     3154.10    195.31 o
  -8   1   5       42.82      120.96    116.86 o
  -7   1   5     4739.58     4875.89    203.49 o
  -6   1   5     4714.83     4816.46    194.45 o
  -5   1   5     1297.04     1412.02     89.09 o
  -4   1   5       27.43       25.09     29.11 o
  -3   1   5     3531.89     3089.11    125.20 o
  -2   1   5    12568.17    12684.42    417.75 o
  -1   1   5     1504.31     1564.00     66.14 o
   0   1   5     1131.48     1184.59    104.50 o
   1   1   5    25122.52    22632.14    761.73 o
   2   1   5     5665.65     5386.55    190.84 o
   3   1   5       30.14       44.44     22.70 o
   4   1   5     6808.19     5699.38    214.07 o
   5   1   5     6754.71     6492.32    241.54 o
   6   1   5     1638.99     1540.62     90.01 o
   7   1   5      565.22      509.87     74.58 o
   8   1   5     7717.70     6845.82    317.61 o
   9   1   5     5597.24     5021.69    257.57 o
  10   1   5        7.81      102.39     74.92 o
  11   1   5     3283.05     2800.36    283.23 o
  12   1   5     5087.58     4767.91    727.65 o
  13   1   5      641.67      568.82    176.58 o
 -12   2   5     1014.15     1076.06    163.37 o
 -11   2   5     1167.54      962.77    146.72 o
 -10   2   5      276.50      236.26    257.07 o
  -9   2   5     2063.87     2178.72    208.07 o
  -8   2   5     4769.82     4890.02    462.08 o
  -7   2   5     1533.64     1765.17    111.25 o
  -6   2   5      418.25      425.96     59.85 o
  -5   2   5     6865.08     6771.16    252.04 o
  -4   2   5    13744.86    14485.77    488.74 o
  -3   2   5     7947.20     9137.22    314.33 o
  -2   2   5     9501.47    10274.60    346.09 o
  -1   2   5    30379.36    30418.37   1169.19 o
   0   2   5     3376.75     3208.47    120.03 o
   1   2   5     3459.42     3429.46    134.17 o
   2   2   5    20984.86    18397.22    711.93 o
   3   2   5     6753.36     6377.86    229.70 o
   4   2   5     1844.32     1978.41     94.74 o
   5   2   5     5632.37     5285.95    201.88 o
   6   2   5    20442.97    19086.23    641.09 o
   7   2   5     3199.44     3168.00    173.45 o
   8   2   5      244.79      326.29     95.74 o
   9   2   5     3548.56     3180.64    191.80 o
  10   2   5     6014.02     5077.74    283.10 o
  11   2   5       57.83       18.37     82.68 o
  12   2   5     2018.54     1781.28    242.15 o
  13   2   5     2429.80     2077.33    458.25 o
  14   2   5      629.10      596.20    341.01 o
 -12   3   5       23.17      135.76    134.35 o
 -11   3   5     2303.23     1990.99    254.32 o
 -10   3   5     3530.31     3619.28    319.47 o
  -9   3   5      424.60      376.15    100.87 o
  -8   3   5     1511.53     1581.47    138.46 o
  -7   3   5     4244.50     4256.71    223.97 o
  -6   3   5     4521.52     4605.38    279.23 o
  -5   3   5      112.49      162.89     51.18 o
  -4   3   5     9046.86     9652.84    342.76 o
  -3   3   5     5043.34     5207.59    198.90 o
  -2   3   5     1235.73     1304.80     71.72 o
  -1   3   5       71.57      134.13     26.59 o
   0   3   5    22193.16    22574.54    725.55 o
   1   3   5    16921.31    17034.77    561.54 o
   2   3   5       68.77      110.96     42.47 o
   3   3   5     8625.97     7763.92    430.94 o
   4   3   5    11582.30    11258.27    390.62 o
   5   3   5     4074.85     4199.61    169.62 o
   6   3   5      340.79      277.31     46.22 o
   7   3   5    15994.08    14307.45    882.46 o
   8   3   5     5151.32     4802.85    240.14 o
   9   3   5       83.33       80.71     67.39 o
  10   3   5     2301.81     1931.58    156.64 o
  11   3   5     5744.39     5175.42    289.00 o
  12   3   5     1339.02     1183.41    148.32 o
  13   3   5      758.40      669.37    318.81 o
  14   3   5     2068.55     1937.50    325.62 o
 -12   4   5     1242.39     1157.79    184.86 o
 -11   4   5      212.78      120.37    116.09 o
 -10   4   5     1810.86     1865.99    186.67 o
  -9   4   5     6538.02     6909.20    348.02 o
  -8   4   5      848.79      853.14    121.75 o
  -7   4   5      425.04      371.04     99.43 o
  -6   4   5     5076.93     5389.58    231.13 o
  -5   4   5    10309.68    10390.79    377.34 o
  -4   4   5       99.99      107.70     45.83 o
  -3   4   5     3454.49     3627.16    216.46 o
  -2   4   5    14301.55    15155.87    577.28 o
  -1   4   5     6805.87     6980.02    431.23 o
   0   4   5     3231.68     3584.56    230.73 o
   1   4   5    25822.19    25253.41    810.45 o
   2   4   5    18443.61    16909.58    550.22 o
   3   4   5     1612.52     1533.34     80.58 o
   4   4   5     7960.58     7789.12    285.28 o
   5   4   5     9129.70     8805.38    316.53 o
   6   4   5     7130.15     6954.65    264.35 o
   7   4   5      275.43      338.46     65.58 o
   8   4   5     8922.79     8060.40    354.30 o
   9   4   5     4859.77     4241.07    228.94 o
  10   4   5     1150.04     1169.78    177.42 o
  11   4   5     1529.32     1140.03    131.65 o
  12   4   5     5301.50     4976.81    538.78 o
  13   4   5     2296.14     1761.86    180.21 o
  14   4   5       21.55      -84.83    238.77 o
 -11   5   5     2360.22     2453.70    230.61 o
 -10   5   5      685.68      582.68    209.06 o
  -9   5   5      555.27      628.97    192.89 o
  -8   5   5     5142.26     5481.63    297.40 o
  -7   5   5     3221.14     3204.34    206.83 o
  -6   5   5       12.74        3.97     61.44 o
  -5   5   5     5925.76     6846.57    272.01 o
  -4   5   5    15855.88    16507.46    610.48 o
  -3   5   5     2854.51     3126.63    224.79 o
  -2   5   5     2402.03     2740.41    200.83 o
  -1   5   5    17858.30    18617.92    637.82 o
   0   5   5    15823.67    15649.87    517.60 o
   1   5   5       72.98       72.24     24.69 o
   2   5   5    24282.28    23323.20    751.18 o
   3   5   5    29773.12    28050.21    904.97 o
   4   5   5      216.90      224.96     56.08 o
   5   5   5     4214.03     4652.81    228.44 o
   6   5   5    13934.74    13583.57    471.96 o
   7   5   5    11606.27    11002.83    430.44 o
   8   5   5       36.61       95.96     73.62 o
   9   5   5     3205.70     2867.67    205.37 o
  10   5   5     4817.54     4075.50    232.66 o
  11   5   5     1956.95     1539.27    150.32 o
  12   5   5      175.23      266.64    219.59 o
  13   5   5     2449.28     2406.62    208.22 o
  14   5   5     1892.40     1521.80    180.14 o
 -11   6   5      491.20      454.42    190.54 o
 -10   6   5     2345.19     2713.36    301.76 o
  -9   6   5     1629.61     1537.66    225.44 o
  -8   6   5        3.30       -6.17     97.05 o
  -7   6   5     2941.56     3610.73    228.11 o
  -6   6   5     5727.48     6370.78    276.75 o
  -5   6   5      477.21      620.37     99.69 o
  -4   6   5      979.55     1086.56     94.15 o
  -3   6   5    11930.11    13360.73    730.21 o
  -2   6   5    10089.78    11173.79    576.00 o
  -1   6   5      599.04      810.70     60.34 o
   0   6   5    11823.27    11730.94    403.60 o
   1   6   5    11334.39    10814.78    372.54 o
   2   6   5     1086.82     1004.86    124.70 o
   3   6   5     1120.89     1057.13     73.91 o
   4   6   5    14343.26    13834.54    476.36 o
   5   6   5     8213.60     8499.11    313.75 o
   6   6   5      744.44      760.00     75.33 o
   7   6   5    10928.67    10611.35    780.60 o
   8   6   5    11172.31    11113.34   1081.60 o
   9   6   5     1078.52     1333.84    234.67 o
  10   6   5      122.32       69.58     75.19 o
  11   6   5     3796.75     3614.63    226.40 o
  12   6   5     3494.79     3082.95    217.74 o
  13   6   5       16.46      176.42    148.93 o
  14   6   5      721.37      720.58    279.39 o
 -10   7   5        6.01       -3.78    151.82 o
  -9   7   5     1725.81     2104.98    273.99 o
  -8   7   5     4138.59     4155.02    344.98 o
  -7   7   5      809.48      846.77    169.67 o
  -6   7   5      659.51      833.08    137.31 o
  -5   7   5     8201.55    10033.30    389.22 o
  -4   7   5     5070.92     5581.30    555.38 o
  -3   7   5      190.59      186.04     58.70 o
  -2   7   5     8391.80    10106.83    822.52 o
  -1   7   5     5901.22     6379.93    682.91 o
   0   7   5     1125.40     1073.14     91.73 o
   1   7   5     2485.88     2406.15    236.20 o
   2   7   5    14600.64    14581.52    493.36 o
   3   7   5    16948.26    16843.03    566.49 o
   4   7   5      270.44      325.87     74.51 o
   5   7   5    11543.82    11834.77    491.28 o
   6   7   5    12718.75    12614.71    444.18 o
   7   7   5      873.82      853.13     85.46 o
   8   7   5     1936.69     1999.20    146.95 o
   9   7   5     6542.30     6039.56    599.83 o
  10   7   5     2566.25     2525.07    179.18 o
  11   7   5      166.97      127.94    184.44 o
  12   7   5     1369.56     1587.02    186.68 o
  13   7   5     2988.97     2536.98    235.75 o
  14   7   5      351.36      344.19    141.14 o
 -10   8   5     2087.40     2509.19    317.44 o
  -9   8   5      108.10      172.59    181.83 o
  -8   8   5     1049.86     1046.54    207.30 o
  -7   8   5     4013.69     4605.40    351.17 o
  -6   8   5     1537.30     1573.48    328.95 o
  -5   8   5      876.22      760.60    144.53 o
  -4   8   5     4234.23     4623.50    488.31 o
  -3   8   5     7958.73     8666.73    405.18 o
  -2   8   5      159.31      232.44     71.30 o
  -1   8   5     6282.98     6556.44    454.30 o
   0   8   5     5105.83     4982.92    244.51 o
   1   8   5     2802.23     2609.81    339.60 o
   2   8   5      416.53      442.94     66.74 o
   3   8   5     7949.97     7734.25    278.62 o
   4   8   5     7205.04     7527.51    282.80 o
   5   8   5      518.53      487.37     72.33 o
   6   8   5     2495.75     2649.45    145.68 o
   7   8   5     5241.43     5103.64    260.91 o
   8   8   5     4320.51     4342.26    233.57 o
   9   8   5        5.69      -79.24    159.92 o
  10   8   5     3326.28     3699.67    223.59 o
  11   8   5     2640.39     2270.94    183.40 o
  12   8   5      637.43      530.98    194.41 o
  13   8   5      352.35      403.22    304.89 o
  14   8   5     2197.87     2193.27    562.70 o
  -9   9   5     1342.09     1418.30    270.19 o
  -8   9   5      598.01      396.68    181.55 o
  -7   9   5      149.08      101.02    137.02 o
  -6   9   5     2637.24     3031.46    489.77 o
  -5   9   5     2396.72     2431.22    567.97 o
  -4   9   5       61.68      -99.65     99.65 o
  -3   9   5     2699.12     2932.51    382.00 o
  -2   9   5     8126.15     8223.93    824.84 o
  -1   9   5     3975.45     3714.08    692.67 o
   0   9   5      851.96      952.84     96.52 o
   1   9   5    10116.73     9711.81    424.34 o
   2   9   5     8147.82     7716.82    349.35 o
   3   9   5      607.70      761.16     86.98 o
   4   9   5     6454.97     6570.88    252.83 o
   5   9   5     7776.71     8360.65    342.50 o
   6   9   5     4884.56     4746.09    225.28 o
   7   9   5     2449.00     2378.79    144.86 o
   8   9   5    11193.33    11356.44   1360.79 o
   9   9   5     3252.19     3450.34    497.37 o
  10   9   5       10.58       67.36     82.30 o
  11   9   5      655.88      670.93    221.80 o
  12   9   5     2848.74     3089.15    226.58 o
  13   9   5     1575.33     1473.49    242.97 o
  14   9   5      159.33      139.43    207.26 o
  -8  10   5     2639.30     2469.56    299.49 o
  -7  10   5      830.49      709.64    183.96 o
  -6  10   5       39.12       28.19    113.69 o
  -5  10   5     2036.70     1739.44    182.35 o
  -4  10   5     4548.80     4032.48    986.52 o
  -3  10   5     2404.17     2381.30    432.36 o
  -2  10   5     1111.30     1002.41    191.80 o
  -1  10   5     9418.87     8975.98    811.92 o
   0  10   5     5532.12     5544.29    281.79 o
   1  10   5       12.85       -0.33     51.91 o
   2  10   5     9642.89     9002.47    406.08 o
   3  10   5    14832.90    14391.41    606.05 o
   4  10   5     2185.05     2454.08    244.18 o
   5  10   5     1803.38     1939.85    149.40 o
   6  10   5    13223.30    14261.13    515.63 o
   7  10   5     5651.26     5875.26    262.84 o
   8  10   5       55.48      160.90     77.43 o
   9  10   5     3307.09     3512.82    222.68 o
  10  10   5     4450.74     4800.93    270.71 o
  11  10   5     1619.68     1443.92    207.58 o
  12  10   5       58.80       52.38    147.71 o
  13  10   5     4419.07     4522.82    617.80 o
  14  10   5     2545.26     2777.07    241.65 o
  -8  11   5      217.52      391.10    184.74 o
  -7  11   5     1533.31     1602.44    243.36 o
  -6  11   5     1248.22     1139.80    198.94 o
  -5  11   5      837.86     1130.54    231.89 o
  -4  11   5     1011.59     1004.37    342.74 o
  -3  11   5     6650.70     6419.12   1015.50 o
  -2  11   5     2142.09     2458.92    188.17 o
  -1  11   5       89.73      154.36    228.12 o
   0  11   5     6188.54     5698.69    295.62 o
   1  11   5     9671.67     9211.98    417.74 o
   2  11   5     1266.61     1253.80    119.75 o
   3  11   5     4380.78     4027.22    233.50 o
   4  11   5    15096.22    15731.98    664.58 o
   5  11   5     3283.19     3600.72    216.17 o
   6  11   5        1.94       98.51     85.75 o
   7  11   5     5047.20     5056.29    280.07 o
   8  11   5     8793.41    10275.65    620.90 o
   9  11   5      940.68     1195.24    144.02 o
  10  11   5     1138.16      984.01    137.50 o
  11  11   5     4798.04     4855.49    284.29 o
  12  11   5     1735.52     1833.74    181.60 o
  13  11   5      131.51      161.19    177.32 o
  14  11   5     1316.28     1073.99    168.07 o
  -7  12   5       73.54      342.03    178.23 o
  -6  12   5      590.99      672.64    182.44 o
  -5  12   5     2017.81     2053.09    286.84 o
  -4  12   5      959.91      952.10    449.17 o
  -3  12   5       12.96       55.83    153.54 o
  -2  12   5     4058.75     3905.86    306.12 o
  -1  12   5     7981.38     7631.61   1013.53 o
   0  12   5      130.92      158.34     77.92 o
   1  12   5     2919.24     2532.91    266.60 o
   2  12   5     5370.11     5071.63    271.35 o
   3  12   5     5795.00     5407.51    426.45 o
   4  12   5      276.73      360.37    108.78 o
   5  12   5     5091.74     5435.24    294.80 o
   6  12   5     5285.52     5253.93    290.82 o
   7  12   5      491.68      688.19    156.08 o
   8  12   5     1800.14     1871.73    230.92 o
   9  12   5     6516.60     7411.30    436.02 o
  10  12   5     1692.47     2153.94    209.08 o
  11  12   5      121.04      237.44    119.73 o
  12  12   5     1631.64     1940.23    205.84 o
  13  12   5     1967.62     2010.90    220.36 o
  -6  13   5      138.02      251.67    154.08 o
  -5  13   5      343.42      314.43    342.17 o
  -4  13   5     1415.54     1585.16    261.95 o
  -3  13   5     1396.46     1303.89    163.88 o
  -2  13   5      111.14       65.85    128.69 o
  -1  13   5     1197.39     1195.48    455.22 o
   0  13   5     4751.10     4828.45    935.51 o
   1  13   5      526.41      468.46    126.96 o
   2  13   5      121.92      110.77     97.68 o
   3  13   5     2203.49     2685.97    232.78 o
   4  13   5     6099.36     5919.94    404.54 o
   5  13   5      326.73      282.97     98.87 o
   6  13   5     1030.91     1296.07    215.02 o
   7  13   5     3978.30     4133.04    260.76 o
   8  13   5     3032.71     3225.99    233.63 o
   9  13   5       83.68       -7.07     98.87 o
  10  13   5     2931.90     2949.14    252.28 o
  11  13   5     4094.06     5074.51    350.71 o
  12  13   5      265.49      338.50    146.88 o
  13  13   5     1318.00     1234.05    191.92 o
  -5  14   5      749.37      740.11    176.51 o
  -4  14   5       21.13       71.78    168.00 o
  -3  14   5     1831.88     2039.46    836.61 o
  -2  14   5     3801.32     3751.61    393.98 o
  -1  14   5      444.61      492.25    118.45 o
   0  14   5     1218.80     1245.54    327.42 o
   1  14   5     3170.81     2795.65    207.39 o
   2  14   5     1551.14     1549.59    153.26 o
   3  14   5      100.18       44.41    170.54 o
   4  14   5     2719.88     2766.72    229.77 o
   5  14   5     3357.13     3281.33    226.85 o
   6  14   5      856.85      747.79    137.43 o
   7  14   5      479.68      358.08    114.18 o
   8  14   5     3171.81     3404.34    337.06 o
   9  14   5     2919.47     3115.33    270.79 o
  10  14   5        5.34       50.07    117.11 o
  11  14   5     1026.41      929.21    178.27 o
  12  14   5     1892.26     2572.43    260.14 o
  -4  15   5     1245.43     1132.40    184.70 o
  -3  15   5       56.14      150.87    177.74 o
  -2  15   5      944.81     1075.62    163.06 o
  -1  15   5     2614.99     2877.13    406.79 o
   0  15   5     1177.93      987.46    146.50 o
   1  15   5      230.90      184.68    101.64 o
   2  15   5     2231.16     2457.13    200.05 o
   3  15   5     3224.37     3321.14    233.59 o
   4  15   5      399.38      544.21    119.09 o
   5  15   5     1151.86     1066.16    153.27 o
   6  15   5     3893.29     4451.71    284.75 o
   7  15   5     1200.57     1406.66    175.75 o
   8  15   5       15.59      -79.99    100.98 o
   9  15   5     1851.49     1751.90    213.10 o
  10  15   5     2420.67     3023.30    273.32 o
  11  15   5      302.03      401.00    162.85 o
  12  15   5      416.17      527.79    172.03 o
  -3  16   5     1719.47     2295.69    659.72 o
  -2  16   5      522.52      420.41    136.37 o
  -1  16   5      320.78      346.79    126.32 o
   0  16   5     2186.59     2121.61    534.39 o
   1  16   5     2070.44     1939.22    491.71 o
   2  16   5      107.44      207.03     99.48 o
   3  16   5     1531.44     1197.08    339.04 o
   4  16   5     3906.03     4241.55    500.88 o
   5  16   5     1718.41     2376.94    350.21 o
   6  16   5      456.56      381.42    145.43 o
   7  16   5     2670.30     2846.63    237.25 o
   8  16   5     1652.13     1669.32    201.41 o
   9  16   5       21.88      257.05    149.18 o
  10  16   5     1471.65     1506.71    219.88 o
  11  16   5     1267.87     1280.46    203.97 o
  -1  17   5     1006.68      624.38    143.85 o
   0  17   5       76.67      -40.44    104.46 o
   1  17   5      749.60      751.89    141.99 o
   2  17   5     2166.49     2355.33    216.10 o
   3  17   5      809.40      683.59    145.06 o
   4  17   5      482.70      455.40    134.51 o
   5  17   5     2455.44     2517.60    292.41 o
   6  17   5     1655.82     1882.24    314.61 o
   7  17   5        5.66     -101.53    132.16 o
   8  17   5     1204.13     1793.38    212.19 o
   9  17   5     1599.27     1195.56    200.12 o
  10  17   5      374.39      450.04    170.57 o
   2  18   5      223.26      221.17    130.95 o
   3  18   5     1495.26     1767.76    216.07 o
   4  18   5      898.21      743.29    157.40 o
   5  18   5        1.20     -110.85    110.85 o
   6  18   5     1238.96     1066.12    181.08 o
   7  18   5     1280.47     1445.13    238.92 o
   8  18   5      258.98       96.08    207.91 o
  -7 -14   6     2011.08     2553.31    328.44 o
  -6 -14   6      598.83      564.33    196.05 o
  -5 -14   6       85.14      360.96    188.59 o
  -4 -14   6     1759.68     2060.92    308.98 o
  -3 -14   6     1631.83     1734.28    294.98 o
  -1 -14   6      704.00      548.37    286.94 o
   0 -14   6     1148.91     1035.40    319.75 o
  -8 -13   6      613.64      987.98    227.02 o
  -7 -13   6      233.18      389.92    184.30 o
  -6 -13   6     1900.54     1858.19    281.72 o
  -5 -13   6     1474.61     1285.80    251.67 o
  -4 -13   6       21.71      230.49    174.28 o
  -3 -13   6     1148.82     1072.20    237.86 o
  -2 -13   6     2382.96     2365.48    330.03 o
  -1 -13   6      470.26      359.08    199.14 o
   0 -13   6      346.70      623.46    225.21 o
   1 -13   6     1145.14      547.96    267.29 o
   2 -13   6      836.44      770.54    303.22 o
  -8 -12   6     2784.73     2811.00    351.72 o
  -7 -12   6     1299.97      963.52    217.51 o
  -6 -12   6        9.92      130.68    142.85 o
  -5 -12   6     1885.62     1521.31    249.71 o
  -4 -12   6     3261.40     3524.13    389.78 o
  -3 -12   6      121.88      193.00    163.84 o
  -2 -12   6      766.43      969.52    225.20 o
  -1 -12   6     2025.99     1951.88    298.90 o
   0 -12   6     1556.91     1886.53    306.30 o
   1 -12   6       22.53      292.18    188.99 o
   3 -12   6     2170.97     2063.20    376.63 o
   4 -12   6      470.35      327.23    266.55 o
 -11 -11   6      813.03     1147.38    388.99 o
 -10 -11   6     2536.71     2849.60    459.07 o
  -9 -11   6      639.09      469.14    298.48 o
  -8 -11   6      435.48      437.80    144.73 o
  -7 -11   6     1972.48     2271.68    230.40 o
  -6 -11   6     2664.02     2630.57    245.84 o
  -5 -11   6       51.40       51.79    152.81 o
  -4 -11   6     1307.04     1442.33    240.63 o
  -3 -11   6     3508.48     3809.08    407.17 o
  -2 -11   6     2062.50     2185.21    300.32 o
  -1 -11   6      539.97      396.08    180.08 o
   0 -11   6     2144.31     2176.02    312.87 o
   1 -11   6     1610.10     1901.95    300.71 o
   2 -11   6      152.60       36.12    179.36 o
   4 -11   6     3027.76     2398.08    387.76 o
   5 -11   6      757.79      612.91    283.69 o
 -11 -10   6      276.45      351.66    333.78 o
 -10 -10   6      174.60      200.25    289.99 o
  -9 -10   6     1938.03     1990.35    385.83 o
  -8 -10   6     2262.52     2243.21    228.31 o
  -7 -10   6       62.03       65.80    107.03 o
  -6 -10   6     1482.56     1628.49    187.79 o
  -5 -10   6     3007.96     2989.73    248.92 o
  -4 -10   6      806.17     1023.96    248.70 o
  -3 -10   6      303.76      279.49    123.12 o
  -2 -10   6     4406.17     4327.69    304.31 o
  -1 -10   6     2886.60     2588.05    227.08 o
   0 -10   6       21.79      111.49    142.13 o
   1 -10   6     2146.04     2206.75    311.93 o
   2 -10   6     3713.49     4102.94    444.76 o
   3 -10   6      861.16     1138.18    254.08 o
   5 -10   6     2231.33     1936.26    349.93 o
 -12  -9   6      367.32      378.54    318.05 o
 -11  -9   6     1634.26     2002.61    424.82 o
 -10  -9   6     1800.20     1971.78    401.83 o
  -9  -9   6        2.84      276.00    249.78 o
  -8  -9   6     3180.88     3219.65    565.99 o
  -7  -9   6     1868.73     2035.01    206.15 o
  -6  -9   6      632.71      654.70    131.82 o
  -5  -9   6       92.53      167.18     97.84 o
  -4  -9   6     3068.94     3010.29    238.26 o
  -3  -9   6     3931.95     3729.15    264.81 o
  -2  -9   6        3.55      160.76    101.63 o
  -1  -9   6     4057.26     4115.46    284.42 o
   0  -9   6     3378.83     3276.63    247.17 o
   1  -9   6      659.91      647.89    135.76 o
   2  -9   6      339.84      377.57    120.61 o
   3  -9   6     4127.92     3755.58    531.50 o
   4  -9   6     2441.05     2264.46    324.86 o
 -12  -8   6      689.62      609.41    334.41 o
 -11  -8   6       12.90      374.65    300.02 o
 -10  -8   6     1270.91     1409.19    356.93 o
  -9  -8   6     2572.53     2917.76    411.43 o
  -8  -8   6      154.99      275.63    175.61 o
  -7  -8   6      387.10      349.81    114.39 o
  -6  -8   6     3610.88     3887.92    273.98 o
  -5  -8   6     2954.26     3069.58    236.60 o
  -4  -8   6       12.15       -3.06     79.71 o
  -3  -8   6     3670.00     3618.66    254.00 o
  -2  -8   6     7296.26     6933.55    398.11 o
  -1  -8   6      380.53      698.38    162.06 o
   0  -8   6      745.18      744.65    124.88 o
   1  -8   6     2741.52     2539.67    210.40 o
   2  -8   6     2702.33     2409.38    407.27 o
   3  -8   6      123.08       35.80     98.55 o
   4  -8   6     1864.81     1757.14    611.40 o
   5  -8   6     3556.38     3057.29    683.76 o
   6  -8   6     1756.63     2432.18    254.02 o
   7  -8   6      189.85      156.66    154.98 o
 -12  -7   6     1524.50     1480.71    379.89 o
 -11  -7   6     1979.76     2135.01    409.74 o
 -10  -7   6      472.98      359.29    239.43 o
  -9  -7   6     1028.15     1079.53    295.62 o
  -8  -7   6     6031.10     6032.31    376.04 o
  -7  -7   6     1735.30     2075.27    195.36 o
  -6  -7   6      302.75      349.46     97.02 o
  -5  -7   6     6207.08     6183.72    366.31 o
  -4  -7   6     3934.32     4073.94    411.70 o
  -3  -7   6       77.79      116.43     79.01 o
  -2  -7   6     2991.83     2787.90    207.84 o
  -1  -7   6     9548.72     9419.82    498.88 o
   0  -7   6      732.22      761.34    117.96 o
   1  -7   6      865.17      841.89     78.01 o
   2  -7   6     1040.26     1060.19    130.25 o
   3  -7   6     4602.14     4507.31    291.36 o
   4  -7   6      768.94      627.79     88.47 o
   5  -7   6     1688.88     2048.43    146.50 o
   6  -7   6     3062.33     3279.53    229.16 o
   7  -7   6     1552.86     1887.54    194.24 o
   8  -7   6       20.46      122.60    126.85 o
   9  -7   6     1161.82     1442.67    236.75 o
 -13  -6   6      904.64      682.63    342.36 o
 -12  -6   6      152.44      366.69    298.91 o
 -11  -6   6     1821.33     1782.99    375.92 o
 -10  -6   6     2009.40     1875.15    364.62 o
  -9  -6   6      581.53      263.62    231.90 o
  -8  -6   6      164.48      170.56     93.81 o
  -7  -6   6     6500.82     6657.98    393.12 o
  -6  -6   6     4718.32     4716.85    198.83 o
  -5  -6   6        7.28       36.76     38.01 o
  -4  -6   6     3005.82     2972.08    134.00 o
  -3  -6   6     5938.43     5896.39    220.97 o
  -2  -6   6      763.50      709.23     57.75 o
  -1  -6   6      209.01      188.85     47.00 o
   0  -6   6     8295.05     8699.01    309.73 o
   1  -6   6     6948.90     6908.04    257.10 o
   2  -6   6       99.09      119.68     48.81 o
   3  -6   6     3699.40     3733.40    300.81 o
   4  -6   6     6725.20     7069.57    321.78 o
   5  -6   6     1891.12     2126.52    140.80 o
   6  -6   6      225.92      227.46     86.51 o
   7  -6   6     2997.74     3587.40    240.32 o
   8  -6   6     2112.52     2668.83    357.00 o
   9  -6   6      221.54      268.36    147.93 o
  10  -6   6      699.14     1035.60    192.73 o
 -13  -5   6     1031.52      981.99    341.51 o
 -12  -5   6     2505.60     2535.94    423.64 o
 -11  -5   6      467.03      304.55    255.44 o
 -10  -5   6      711.01      594.94    195.49 o
  -9  -5   6     4824.45     5155.19    264.57 o
  -8  -5   6     1742.02     1914.80    128.37 o
  -7  -5   6      395.09      447.13     63.75 o
  -6  -5   6     3960.58     3989.12    171.82 o
  -5  -5   6     4274.98     4337.74    178.64 o
  -4  -5   6      319.60      282.91     42.23 o
  -3  -5   6      855.94      764.41     77.67 o
  -2  -5   6     8972.28     8638.05    302.91 o
  -1  -5   6     6910.64     7267.37    258.65 o
   0  -5   6       14.23       41.81     32.52 o
   1  -5   6     6835.12     6787.37    247.69 o
   2  -5   6     8084.24     7835.51    284.70 o
   3  -5   6     1655.42     1637.90    147.31 o
   4  -5   6     1676.45     1791.80    111.66 o
   5  -5   6     7166.43     7428.26    448.00 o
   6  -5   6     3822.23     4138.12    204.07 o
   7  -5   6       33.59       11.58     93.19 o
   8  -5   6     1686.96     1848.08    178.07 o
   9  -5   6     2918.48     3811.11    353.29 o
  10  -5   6     1077.74     2239.60    507.52 o
  11  -5   6       61.18       -0.21    145.38 o
 -13  -4   6      165.66      292.23    275.04 o
 -12  -4   6      551.73      800.81    134.85 o
 -11  -4   6     3379.85     3174.35    213.42 o
 -10  -4   6     1740.11     1834.68    156.52 o
  -9  -4   6       11.88       86.96     71.99 o
  -8  -4   6     4342.02     4250.13    221.57 o
  -7  -4   6     5033.83     5271.43    217.13 o
  -6  -4   6      118.50       61.52     43.52 o
  -5  -4   6     1129.69     1159.59     76.24 o
  -4  -4   6    10357.23     9787.45    341.18 o
  -3  -4   6     4527.96     4349.44    165.31 o
  -2  -4   6     1559.97     1709.29     81.66 o
  -1  -4   6     7756.39     7924.12    276.33 o
   0  -4   6    16083.12    15135.44    502.18 o
   1  -4   6      192.74      195.40     34.83 o
   2  -4   6     1988.19     1871.67     96.17 o
   3  -4   6     4675.66     4672.08    188.95 o
   4  -4   6     7768.08     8105.64    349.24 o
   5  -4   6      412.22      578.45    131.03 o
   6  -4   6     3243.83     3328.94    301.31 o
   7  -4   6     2292.17     2860.68    195.13 o
   8  -4   6     1839.70     1905.96    170.85 o
   9  -4   6      267.45      486.84    276.75 o
  10  -4   6     3315.69     3838.40    272.05 o
  11  -4   6     2646.06     2351.41    255.86 o
 -13  -3   6     1704.54     1363.79    168.56 o
 -12  -3   6     1088.14      767.29    300.64 o
 -11  -3   6       61.65      114.74     93.66 o
 -10  -3   6     2046.05     1916.55    154.63 o
  -9  -3   6     3817.86     3907.50    214.54 o
  -8  -3   6      199.48      271.22    156.26 o
  -7  -3   6     2415.86     2505.81    129.49 o
  -6  -3   6    10165.55    10461.05    370.40 o
  -5  -3   6     2972.58     2908.92    130.41 o
  -4  -3   6      185.10      156.58     34.25 o
  -3  -3   6     6471.55     5770.81    238.55 o
  -2  -3   6     9776.10     9621.12    326.03 o
  -1  -3   6      277.55      297.40     27.59 o
   0  -3   6     2336.54     2276.89     92.50 o
   1  -3   6     6530.77     5959.63    212.73 o
   2  -3   6     8455.58     8089.03    284.70 o
   3  -3   6       14.26      -31.36     31.36 o
   4  -3   6     9255.27     9106.95    329.29 o
   5  -3   6     9237.24     9443.86    348.48 o
   6  -3   6      678.49      554.90    105.28 o
   7  -3   6     1247.31     1536.69    179.73 o
   8  -3   6     3474.44     3838.35    486.00 o
   9  -3   6     3873.43     4191.10    283.28 o
  10  -3   6      145.14      279.29    123.17 o
  11  -3   6     1818.03     1875.67    435.49 o
  12  -3   6     1819.58     1757.95    208.00 o
 -13  -2   6       47.02     -100.93    100.93 o
 -12  -2   6     2774.80     2077.04    182.10 o
 -11  -2   6     2687.33     2361.43    231.84 o
 -10  -2   6      208.62       59.30    142.74 o
  -9  -2   6     2540.40     2493.61    179.07 o
  -8  -2   6     6608.02     7245.44    323.40 o
  -7  -2   6     2563.69     2674.99    134.10 o
  -6  -2   6     2643.01     2917.60    133.39 o
  -5  -2   6    15536.17    15450.85    517.82 o
  -4  -2   6     4274.85     4271.11    165.21 o
  -3  -2   6       54.19       67.24     25.12 o
  -2  -2   6     7937.31     7275.31    249.53 o
  -1  -2   6    13082.32    12850.48    623.35 o
   0  -2   6     3259.75     2966.31    182.48 o
   1  -2   6     4960.79     5151.47    229.36 o
   2  -2   6    10933.85    10388.25    349.45 o
   3  -2   6     5034.57     4893.76    188.90 o
   4  -2   6      108.23      170.97     41.40 o
   5  -2   6     5066.44     5228.16    212.01 o
   6  -2   6     6392.27     6413.57    254.28 o
   7  -2   6     2700.79     2892.65    179.18 o
   8  -2   6      279.05      485.27     95.74 o
   9  -2   6     3089.43     3077.67    210.03 o
  10  -2   6     2060.09     2449.13    198.11 o
  11  -2   6      152.81       77.43    103.06 o
  12  -2   6      618.95      507.85    152.37 o
 -13  -1   6      994.77     1094.67    160.70 o
 -12  -1   6       38.14      -12.30    161.30 o
 -11  -1   6     2659.39     2414.95    184.54 o
 -10  -1   6     3537.74     3527.57    326.34 o
  -9  -1   6      883.54      893.79    107.96 o
  -8  -1   6     3586.77     3616.20    198.42 o
  -7  -1   6     5862.38     6086.80    241.11 o
  -6  -1   6     1668.05     1638.95     95.09 o
  -5  -1   6       18.11       47.11     33.35 o
  -4  -1   6     9968.20    10190.36    351.29 o
  -3  -1   6     9353.88     9588.80    323.05 o
  -2  -1   6       66.73       71.02     39.56 o
  -1  -1   6     9163.84     9274.83    462.44 o
   0  -1   6    21177.32    19426.43    915.26 o
   1  -1   6     1156.71     1013.16     50.03 o
   2  -1   6       20.75        8.45     22.85 o
   3  -1   6     3797.20     3695.06    145.18 o
   4  -1   6    10296.62     9993.85    350.99 o
   5  -1   6     3274.80     3128.83    142.35 o
   6  -1   6     2124.83     2096.79    115.49 o
   7  -1   6     8651.98     8183.93    362.39 o
   8  -1   6     1747.53     1671.21    183.26 o
   9  -1   6        3.26      -18.67     75.85 o
  10  -1   6     1815.41     1626.05    161.12 o
  11  -1   6     3563.43     3408.58    241.57 o
  12  -1   6      544.13      677.27    148.53 o
  13  -1   6      255.52      144.30    233.07 o
 -13   0   6     1076.59     1003.26    161.59 o
 -12   0   6     1751.22     2126.89    189.32 o
 -11   0   6      112.58       71.28     94.52 o
 -10   0   6     1336.21     1246.10    132.80 o
  -9   0   6     3575.03     3676.78    208.65 o
  -8   0   6      741.43      748.84     93.90 o
  -7   0   6       19.81        2.65     41.15 o
  -6   0   6     6731.52     6683.29    253.72 o
  -5   0   6    13099.80    13017.28    443.40 o
  -4   0   6      631.64      754.36     56.28 o
  -3   0   6     9399.03     9293.26    317.67 o
  -2   0   6    14843.29    14527.97    476.71 o
  -1   0   6     5126.57     4966.01    171.02 o
   0   0   6      615.20      730.84     76.49 o
   1   0   6    25882.42    24640.92    796.69 o
   2   0   6    14657.78    14142.14    465.81 o
   3   0   6      269.60      216.52     32.65 o
   4   0   6     3826.93     4000.72    160.99 o
   5   0   6    15658.16    14626.63    499.75 o
   6   0   6     5452.89     5150.41    208.14 o
   7   0   6     1922.14     1871.68    129.70 o
   8   0   6     2211.77     2074.50    150.27 o
   9   0   6     3105.04     2844.76    190.72 o
  10   0   6      822.92      599.96    112.95 o
  11   0   6      562.47      530.38    120.37 o
  12   0   6     3388.93     3144.82    233.97 o
  13   0   6     1436.12     1279.20    180.02 o
 -12   1   6      870.16      751.21    141.35 o
 -11   1   6     3720.68     3247.67    222.13 o
 -10   1   6      707.79      854.31    136.56 o
  -9   1   6      651.67      724.19    104.62 o
  -8   1   6     2753.56     2458.51    162.02 o
  -7   1   6     2878.52     2829.98    141.43 o
  -6   1   6      976.28     1112.72     80.67 o
  -5   1   6     4558.97     4492.99    180.49 o
  -4   1   6    18624.88    18796.40    620.14 o
  -3   1   6     4600.40     4714.40    177.31 o
  -2   1   6       21.67       56.07     25.16 o
  -1   1   6    15964.83    15891.75    514.32 o
   0   1   6    30559.99    31493.18   1053.40 o
   1   1   6      465.92      428.62     33.32 o
   2   1   6     4379.90     4105.23    154.08 o
   3   1   6    18315.34    17456.50    785.73 o
   4   1   6     5820.95     5531.41    209.91 o
   5   1   6      694.14      722.87     60.09 o
   6   1   6     9561.29     8736.47    320.07 o
   7   1   6    15834.72    14873.53    594.69 o
   8   1   6      437.53      353.20     77.00 o
   9   1   6     2664.45     2489.10    184.30 o
  10   1   6     5249.18     4525.87    257.46 o
  11   1   6     2568.48     1984.85    176.20 o
  12   1   6      165.31      248.50    229.23 o
  13   1   6     2220.21     1919.99    196.62 o
 -12   2   6      557.95      566.69    136.29 o
 -11   2   6      470.03      404.55    120.78 o
 -10   2   6     3011.09     3064.67    387.29 o
  -9   2   6     2201.53     2104.95    161.54 o
  -8   2   6      371.55      378.83     83.77 o
  -7   2   6     2945.29     2793.59    145.93 o
  -6   2   6     7821.37     8261.01    308.57 o
  -5   2   6     3844.71     4029.13    168.10 o
  -4   2   6       41.60       43.22     38.30 o
  -3   2   6    17649.33    18215.32    598.41 o
  -2   2   6     9296.98     9712.95    329.19 o
  -1   2   6      241.27      259.91     30.05 o
   0   2   6     5317.29     5326.57    186.57 o
   1   2   6    21121.98    19759.30    646.55 o
   2   2   6     5839.07     5687.59    205.34 o
   3   2   6       29.88       72.88     47.21 o
   4   2   6     7019.32     6879.94    251.51 o
   5   2   6    17092.26    16259.60    549.18 o
   6   2   6      445.42      496.43     70.40 o
   7   2   6     2070.32     2111.98    140.63 o
   8   2   6     8462.85     7851.98    350.22 o
   9   2   6     4176.38     3675.92    260.68 o
  10   2   6      474.66      499.38    262.44 o
  11   2   6     2521.48     2025.79    169.56 o
  12   2   6     3508.88     3329.16    533.26 o
  13   2   6      170.06      -93.82    103.43 o
  14   2   6      597.14      390.55    152.15 o
 -12   3   6     1199.06     1449.43    188.24 o
 -11   3   6     1841.11     1841.53    186.58 o
 -10   3   6      103.51      -24.48     97.57 o
  -9   3   6     2778.19     2800.13    194.75 o
  -8   3   6     5086.72     5416.02    322.50 o
  -7   3   6     1788.05     1861.08    118.67 o
  -6   3   6     1872.79     1706.34    107.30 o
  -5   3   6     5055.60     5142.58    302.91 o
  -4   3   6    11374.46    11314.65    394.01 o
  -3   3   6     3694.61     3848.99    156.91 o
  -2   3   6    13309.53    13746.80    461.54 o
  -1   3   6    12268.38    12447.95    411.02 o
   0   3   6     4124.14     4352.23    161.84 o
   1   3   6      171.82      211.47     29.12 o
   2   3   6    21184.24    19526.39    984.63 o
   3   3   6    18672.10    17318.48   1027.03 o
   4   3   6     1548.77     1785.46     93.81 o
   5   3   6     3829.06     3800.29    161.98 o
   6   3   6    18473.28    17421.57    597.04 o
   7   3   6     2328.65     2348.44    183.04 o
   8   3   6      167.92      273.78     69.73 o
   9   3   6     4148.57     3818.69    217.20 o
  10   3   6     4091.39     3656.97    220.23 o
  11   3   6        9.24        7.40     84.77 o
  12   3   6     1647.08     1223.59    249.75 o
  13   3   6     2898.57     2603.66    328.03 o
  14   3   6      713.24      734.26    151.41 o
 -12   4   6       64.88      -87.77    127.23 o
 -11   4   6     1743.24     1867.67    193.62 o
 -10   4   6     1980.66     2297.41    199.63 o
  -9   4   6      481.75      416.27    111.61 o
  -8   4   6      971.15     1030.04    171.36 o
  -7   4   6     4442.76     4453.45    317.00 o
  -6   4   6     2334.09     2392.57    138.78 o
  -5   4   6       55.79      -13.60     50.14 o
  -4   4   6     6237.41     6758.18    255.47 o
  -3   4   6    11348.67    11558.38    397.18 o
  -2   4   6     2128.05     2392.38    110.34 o
  -1   4   6      532.70      437.98     57.46 o
   0   4   6    18956.93    18893.64    612.15 o
   1   4   6    19935.34    19771.99    647.95 o
   2   4   6       70.27      116.73     30.20 o
   3   4   6     4312.15     3886.88    168.60 o
   4   4   6    18257.96    17281.67    681.51 o
   5   4   6     3694.21     3847.98    165.68 o
   6   4   6     5164.08     5142.26    212.93 o
   7   4   6     9841.97     9509.02    781.35 o
   8   4   6     6026.49     5445.28    266.05 o
   9   4   6        1.02      -56.40     56.40 o
  10   4   6     4436.47     3777.77    227.51 o
  11   4   6     5019.93     4667.71    269.05 o
  12   4   6      520.80      432.12    436.48 o
  13   4   6     1546.39     1060.18    155.35 o
  14   4   6     1955.56     1335.22    440.67 o
 -11   5   6      207.15      302.21    145.66 o
 -10   5   6     1989.34     2048.32    201.42 o
  -9   5   6     4864.75     5520.98    305.29 o
  -8   5   6      510.71      430.76    112.39 o
  -7   5   6     1046.51     1127.44    144.65 o
  -6   5   6     5148.27     5591.61    239.75 o
  -5   5   6     4412.06     4508.50    200.98 o
  -4   5   6       45.20      -20.25     48.31 o
  -3   5   6     7089.16     7206.36    267.73 o
  -2   5   6     8394.86     9232.75    507.10 o
  -1   5   6     2754.43     2629.36    116.13 o
   0   5   6       53.31      135.67     37.79 o
   1   5   6    10330.71    10351.38    462.41 o
   2   5   6    20286.00    19224.53    765.78 o
   3   5   6      234.33      220.07     43.58 o
   4   5   6     1913.83     1776.00    100.10 o
   5   5   6    10179.76    10026.51    360.87 o
   6   5   6     6072.27     6224.95    246.09 o
   7   5   6      777.78      898.37    126.02 o
   8   5   6     5907.66     5262.30    260.21 o
   9   5   6     8591.38     8070.88    649.30 o
  10   5   6      139.01      -51.05    124.63 o
  11   5   6     2322.69     1766.75    317.70 o
  12   5   6     3644.56     3666.10    362.32 o
  13   5   6     1430.96     1229.51    278.96 o
  14   5   6      323.65      524.85    290.38 o
 -11   6   6     1542.06     1278.36    245.68 o
 -10   6   6      435.34      492.34    180.30 o
  -9   6   6      907.17     1074.41    207.98 o
  -8   6   6     3669.95     4226.29    262.13 o
  -7   6   6     2478.02     2719.58    194.61 o
  -6   6   6        0.26       62.42     70.64 o
  -5   6   6     5129.08     5081.13    226.55 o
  -4   6   6     9455.97    10393.88    384.45 o
  -3   6   6     2012.21     2170.26    120.83 o
  -2   6   6     1677.12     1658.02     96.57 o
  -1   6   6     7149.30     7198.67    336.02 o
   0   6   6     6693.24     6753.58    244.36 o
   1   6   6      236.81      261.25     35.39 o
   2   6   6     9794.91     9432.02    454.08 o
   3   6   6    17928.92    16322.54    549.00 o
   4   6   6     1082.21      999.54    165.62 o
   5   6   6      533.87      442.98     61.90 o
   6   6   6     8686.37     8881.94    428.22 o
   7   6   6     8511.57     8719.11    441.47 o
   8   6   6      199.79      225.93    310.91 o
   9   6   6     2837.31     2648.10    383.40 o
  10   6   6     4098.86     3541.57    217.39 o
  11   6   6     1264.70     1161.05    143.53 o
  12   6   6      466.08      398.55    133.39 o
  13   6   6     3246.47     2650.32    397.47 o
  14   6   6     1343.03     1640.10    186.91 o
 -10   7   6     2643.07     3428.64    351.96 o
  -9   7   6     1801.46     1847.17    258.63 o
  -8   7   6      298.01      350.40    148.15 o
  -7   7   6     4405.77     4569.44    335.98 o
  -6   7   6     2178.11     2464.44    216.10 o
  -5   7   6      211.65      260.96     86.86 o
  -4   7   6     1791.81     2136.10    134.06 o
  -3   7   6     7075.75     7887.98    565.34 o
  -2   7   6     2958.47     3291.29    299.67 o
  -1   7   6       93.57       53.58     37.99 o
   0   7   6     6324.98     6529.74    243.49 o
   1   7   6     8345.06     8252.90    295.06 o
   2   7   6     2870.30     2715.97    138.36 o
   3   7   6     1674.77     1637.64    101.30 o
   4   7   6     8393.00     8074.97    297.86 o
   5   7   6     3296.95     3145.86    172.02 o
   6   7   6      193.13      234.18     60.33 o
   7   7   6     4389.34     4206.24    309.32 o
   8   7   6     5480.07     5411.69    465.98 o
   9   7   6      276.58      370.86     89.45 o
  10   7   6       44.48      -71.28    109.50 o
  11   7   6     2809.99     2872.68    271.59 o
  12   7   6     2851.96     3135.38    323.80 o
  13   7   6        0.51     -103.50    155.23 o
  14   7   6     1568.86     1244.63    300.01 o
 -10   8   6      302.34      245.35    199.01 o
  -9   8   6     1887.77     2657.08    317.50 o
  -8   8   6     1453.92     1878.28    251.70 o
  -7   8   6       68.77      148.06    128.40 o
  -6   8   6      404.44      398.66    242.02 o
  -5   8   6     2427.45     2694.15    207.78 o
  -4   8   6     4179.61     4379.27    257.36 o
  -3   8   6       16.86        2.82     68.81 o
  -2   8   6     5316.02     5906.14    297.77 o
  -1   8   6     6836.06     6498.34    333.09 o
   0   8   6     1394.41     1297.00    107.61 o
   1   8   6     1023.18      916.27    138.08 o
   2   8   6    12857.49    13007.59    451.93 o
   3   8   6     5283.49     5081.14    198.71 o
   4   8   6       38.37       16.45     42.12 o
   5   8   6     3249.42     3154.53    156.43 o
   6   8   6     3488.65     3265.19    177.98 o
   7   8   6      117.28       69.33     56.77 o
   8   8   6       73.95       73.15     73.88 o
   9   8   6     4577.13     4079.08    235.46 o
  10   8   6     3336.59     3234.18    312.72 o
  11   8   6        1.68       92.86    194.79 o
  12   8   6     2532.85     2274.11    187.51 o
  13   8   6     2492.70     1849.17    181.33 o
  14   8   6      328.16      386.29    127.62 o
  -9   9   6        4.68      -60.80    161.67 o
  -8   9   6      511.45      658.69    191.25 o
  -7   9   6     2549.67     2670.72    269.34 o
  -6   9   6     1640.54     1752.13    712.54 o
  -5   9   6      153.60      215.23    108.90 o
  -4   9   6     3982.71     4138.37    573.67 o
  -3   9   6     7728.22     7454.72    518.43 o
  -2   9   6      433.05      432.58     91.63 o
  -1   9   6     2084.13     2051.65    151.63 o
   0   9   6     5544.34     5301.24    496.45 o
   1   9   6     3024.98     3018.99    193.15 o
   2   9   6      345.76      533.95     80.39 o
   3   9   6     7152.48     7150.13    328.45 o
   4   9   6     9113.53     8519.96    313.17 o
   5   9   6      606.36      570.66    100.25 o
   6   9   6     1054.01     1294.24    110.24 o
   7   9   6     7666.18     8059.31    431.01 o
   8   9   6     4792.22     4932.29    260.33 o
   9   9   6      148.87       80.99    222.88 o
  10   9   6     3435.30     3705.98    235.42 o
  11   9   6     3848.37     3678.62    376.90 o
  12   9   6       81.12       17.07     96.55 o
  13   9   6      514.55      337.46    344.55 o
  14   9   6     2596.91     2218.75    404.07 o
  -8  10   6      948.67     1082.57    227.83 o
  -7  10   6      379.77      710.11    180.81 o
  -6  10   6     3738.34     3686.28   1376.18 o
  -5  10   6     2543.84     2708.64    370.28 o
  -4  10   6       53.64      -58.77     79.50 o
  -3  10   6     2409.58     2319.71    184.72 o
  -2  10   6     9482.87    10153.62   1083.97 o
  -1  10   6     3090.90     2891.34    187.82 o
   0  10   6     1052.65     1009.53    155.18 o
   1  10   6     5782.63     5741.95    832.49 o
   2  10   6     8016.71     7805.91    535.69 o
   3  10   6      712.48      694.15     93.96 o
   4  10   6     4994.65     4997.85    258.74 o
   5  10   6    14045.07    14776.93    618.59 o
   6  10   6     1321.55     1496.66    121.41 o
   7  10   6     1632.52     1799.98    136.17 o
   8  10   6     6295.13     6622.47    289.16 o
   9  10   6     4943.96     4992.07    274.33 o
  10  10   6        2.57      103.46     82.79 o
  11  10   6     1846.01     1726.74    172.03 o
  12  10   6     2846.33     3305.45    235.78 o
  13  10   6      500.77      724.86    220.27 o
  14  10   6      648.52      463.02    147.07 o
  -8  11   6     1798.36     1456.53    255.66 o
  -7  11   6     1487.45     1251.96    229.13 o
  -6  11   6       66.47      -24.37    136.54 o
  -5  11   6     2249.02     2337.20    644.82 o
  -4  11   6     2876.13     2931.18    938.62 o
  -3  11   6     1074.91     1138.84    370.51 o
  -2  11   6     2439.87     2616.94    198.60 o
  -1  11   6     4881.71     5218.52    645.06 o
   0  11   6     1076.65      955.83    289.09 o
   1  11   6      457.06      625.06    229.57 o
   2  11   6     4061.96     3941.79    236.30 o
   3  11   6     7039.83     7246.08    350.99 o
   4  11   6     2763.49     2491.88    177.50 o
   5  11   6       59.97      115.72    223.51 o
   6  11   6     9551.46    11007.01    517.38 o
   7  11   6     5298.49     5399.43    374.26 o
   8  11   6        4.73      144.04    116.91 o
   9  11   6     4004.67     4532.14    261.68 o
  10  11   6     4185.95     4317.06    259.07 o
  11  11   6      525.07      768.97    135.56 o
  12  11   6      877.21      929.62    186.14 o
  13  11   6     2612.28     2875.23    302.83 o
  14  11   6     1422.54     1987.28    589.02 o
  -7  12   6     1280.39     1324.41    235.89 o
  -6  12   6     1788.61     1748.46    242.17 o
  -5  12   6      445.92      659.47    258.83 o
  -4  12   6     1696.14     1680.48    189.08 o
  -3  12   6     4748.22     4263.99    883.74 o
  -2  12   6     1011.26     1052.32    137.46 o
  -1  12   6      154.86      206.00     85.89 o
   0  12   6     2198.03     2340.76    179.95 o
   1  12   6     3253.46     2961.20    600.25 o
   2  12   6     1923.15     1610.56    142.27 o
   3  12   6     1997.01     2102.55    165.23 o
   4  12   6     6123.77     6535.19    518.39 o
   5  12   6     2223.27     2459.76    324.66 o
   6  12   6        8.45       75.49     95.97 o
   7  12   6     2957.48     2991.34    211.49 o
   8  12   6     3458.11     4009.68    252.85 o
   9  12   6      321.02      527.44    124.69 o
  10  12   6      760.65      878.12    155.57 o
  11  12   6     2889.59     2978.77    257.10 o
  12  12   6      990.75      968.74    162.55 o
  13  12   6        2.21       59.63    107.06 o
  -6  13   6      471.66      655.89    178.70 o
  -5  13   6     1640.56     1567.27    561.96 o
  -4  13   6      734.21      650.41    149.88 o
  -3  13   6       61.28      179.14    111.24 o
  -2  13   6     3272.33     3186.76    688.54 o
  -1  13   6     3671.58     3618.50    469.87 o
   0  13   6      180.39      345.61     99.69 o
   1  13   6     1114.67     1209.72    267.91 o
   2  13   6     4986.70     4845.03    276.48 o
   3  13   6     1135.37     1190.44    254.87 o
   4  13   6      256.21      426.59     99.59 o
   5  13   6     3465.93     3007.80    333.14 o
   6  13   6     2370.69     2539.55    209.25 o
   7  13   6       14.32      -19.00     82.47 o
   8  13   6     1433.02     1574.21    188.53 o
   9  13   6     3860.24     4185.38    310.78 o
  10  13   6     1090.83     1091.85    174.93 o
  11  13   6      220.60       -8.00    110.68 o
  12  13   6     1547.08     1525.19    201.45 o
  13  13   6     1390.08     1405.51    198.41 o
  -5  14   6      173.79       97.27    129.54 o
  -4  14   6     1315.58     1062.57    196.17 o
  -3  14   6     1058.34      946.55    159.39 o
  -2  14   6       72.64       48.31    188.02 o
  -1  14   6     1655.80     1591.43    265.90 o
   0  14   6     2529.48     2526.89    202.72 o
   1  14   6      205.38      293.00     95.72 o
   2  14   6      113.51       33.12     82.48 o
   3  14   6     2886.11     2869.04    218.14 o
   4  14   6     2610.75     2747.24    210.91 o
   5  14   6        0.60      -86.55     86.55 o
   6  14   6     1299.63     1248.30    161.06 o
   7  14   6     1966.83     2406.50    207.65 o
   8  14   6     1001.68     1104.47    215.25 o
   9  14   6      136.07       62.07    111.78 o
  10  14   6     2428.20     2235.61    229.65 o
  11  14   6     2309.84     2449.06    250.42 o
  12  14   6       20.89      -41.42    116.41 o
  -4  15   6       52.32      -88.06    155.42 o
  -3  15   6      905.33      878.11    207.33 o
  -2  15   6     1748.68     1668.83    185.50 o
  -1  15   6      453.67      288.28    226.51 o
   0  15   6      724.82      615.06    267.04 o
   1  15   6     2269.49     2028.71    849.97 o
   2  15   6     1309.88     1050.71    463.40 o
   3  15   6        2.35       68.27     84.44 o
   4  15   6     2231.63     2199.21    458.51 o
   5  15   6     3441.79     3550.01    255.16 o
   6  15   6      826.30      803.29    149.84 o
   7  15   6      357.01      404.30    207.21 o
   8  15   6     3801.83     4416.39    314.52 o
   9  15   6     1211.76     1117.46    184.03 o
  10  15   6        0.68      -91.57    123.80 o
  11  15   6     1502.90     2092.27    244.39 o
  12  15   6     1929.55     1740.19    231.51 o
  -3  16   6        5.72     -160.49    499.65 o
  -2  16   6      775.33      815.13    163.12 o
  -1  16   6     2013.29     1805.89    483.52 o
   0  16   6      645.40      621.20    245.44 o
   1  16   6       32.40      153.53    203.83 o
   2  16   6     1340.39     1471.45    598.67 o
   3  16   6     2591.97     2541.34    537.06 o
   4  16   6      572.19      787.54    365.49 o
   5  16   6     1519.66     1434.18    174.64 o
   6  16   6     2266.22     2567.41    231.00 o
   7  16   6      540.45      553.16    148.65 o
   8  16   6        5.77       83.93    132.21 o
   9  16   6     1316.28     1400.13    216.83 o
  10  16   6     2354.30     3139.76    287.39 o
  11  16   6      305.06       57.15    147.72 o
  -1  17   6       68.79      227.86    494.79 o
   0  17   6     1279.42     1175.57    175.79 o
   1  17   6     1870.78     2043.62    207.79 o
   2  17   6      110.24      143.52    120.26 o
   3  17   6     1016.96      669.47    165.04 o
   4  17   6     2087.31     2053.03    276.63 o
   5  17   6      786.58      969.32    165.24 o
   6  17   6      174.53      294.31    126.45 o
   7  17   6     1325.40     1278.38    195.08 o
   8  17   6     1480.06     1643.92    204.10 o
   9  17   6       54.35     -134.47    135.61 o
   2  18   6     1458.40     1227.68    452.92 o
   3  18   6      173.13      113.09    224.81 o
   4  18   6      725.74      565.10    153.77 o
   5  18   6     1421.44     1411.95    193.32 o
   6  18   6      675.34      663.50    164.78 o
   7  18   6       38.14      219.99    143.24 o
   8  18   6      868.07      763.09    177.47 o
  -8 -13   7      798.56     1191.08    237.00 o
  -7 -13   7     2630.90     3313.85    390.28 o
  -6 -13   7      941.28     1100.99    241.01 o
  -5 -13   7      410.85      333.65    182.99 o
  -4 -13   7     1804.30     1565.43    278.56 o
  -3 -13   7     1991.87     2202.12    326.75 o
  -2 -13   7       60.63      101.33    175.78 o
  -1 -13   7      781.39      928.71    250.71 o
   0 -13   7     1366.68     1218.01    282.76 o
  -8 -12   7      496.06      414.26    182.16 o
  -7 -12   7      713.33      763.50    211.51 o
  -6 -12   7     2267.06     2468.42    332.18 o
  -5 -12   7     1189.55     1120.39    237.89 o
  -4 -12   7       94.80      153.62    162.25 o
  -3 -12   7     2120.41     1824.87    294.24 o
  -2 -12   7     3659.82     4034.49    446.26 o
  -1 -12   7      848.97     1097.97    251.43 o
   0 -12   7      265.94      619.36    228.72 o
   1 -12   7     2488.04     2689.52    376.85 o
   2 -12   7     1915.96     1743.42    323.48 o
   3 -12   7        2.68      -30.92    211.44 o
 -10 -11   7       14.49      167.86    322.07 o
  -9 -11   7     1346.34     1250.06    361.22 o
  -8 -11   7     2734.94     2816.23    272.43 o
  -7 -11   7      929.52      836.84    174.21 o
  -6 -11   7      186.55      346.41    140.98 o
  -5 -11   7     2768.41     2883.78    260.99 o
  -4 -11   7     2704.51     2414.24    309.86 o
  -3 -11   7       62.10       19.89    140.38 o
  -2 -11   7     1218.82     1344.89    247.22 o
  -1 -11   7     2459.70     2136.60    310.69 o
   0 -11   7     1250.51     1188.47    254.19 o
   1 -11   7       17.13        2.84    171.45 o
   2 -11   7     2099.88     2425.68    354.12 o
   3 -11   7     2521.42     2444.45    370.90 o
   4 -11   7       82.06      -94.69    218.42 o
 -11 -10   7     1087.57     1094.92    389.05 o
 -10 -10   7     2339.13     2704.06    477.76 o
  -9 -10   7      240.84      435.90    305.16 o
  -8 -10   7      455.68      482.72    149.23 o
  -7 -10   7     2835.14     2804.75    258.02 o
  -6 -10   7     2715.77     3069.73    269.20 o
  -5 -10   7       12.06       17.10    155.38 o
  -4 -10   7     1790.69     2014.98    233.03 o
  -3 -10   7     3769.12     4072.79    299.58 o
  -2 -10   7      915.56     1143.28    172.30 o
  -1 -10   7      144.56      290.08    125.49 o
   0 -10   7     2730.33     2571.71    334.47 o
   1 -10   7     2398.34     2072.52    309.25 o
   2 -10   7      156.23        1.70    176.95 o
   3 -10   7     1375.60     1946.22    320.11 o
   4 -10   7     3505.41     3813.64    449.93 o
   5 -10   7      528.04      249.93    244.83 o
 -11  -9   7      315.07      508.74    322.40 o
 -10  -9   7      522.71      125.33    285.57 o
  -9  -9   7     1799.78     1511.00    356.29 o
  -8  -9   7     2956.52     3369.70    369.95 o
  -7  -9   7      196.82      242.21    119.53 o
  -6  -9   7     3248.01     3305.09    272.21 o
  -5  -9   7     3790.95     3706.31    302.15 o
  -4  -9   7     1486.11     1603.13    181.99 o
  -3  -9   7      753.64      842.57    145.99 o
  -2  -9   7     6547.89     6344.55    389.14 o
  -1  -9   7     4593.93     4818.27    323.18 o
   0  -9   7       16.92       43.91    100.26 o
   1  -9   7     2935.80     2574.69    227.32 o
   2  -9   7     3607.37     3855.88    503.44 o
   3  -9   7      630.73      640.60    148.22 o
   4  -9   7      181.96      193.04    206.58 o
   5  -9   7     1714.19     2047.39    329.32 o
 -12  -8   7      433.95      350.74    332.37 o
 -11  -8   7     1838.28     2002.67    429.59 o
 -10  -8   7     1517.89     1280.45    368.99 o
  -9  -8   7        7.72      180.00    252.06 o
  -8  -8   7     1652.43     2090.70    284.53 o
  -7  -8   7     4981.49     5052.83    340.66 o
  -6  -8   7     2496.40     2426.54    220.26 o
  -5  -8   7      354.55      427.01    116.22 o
  -4  -8   7     8378.95     8262.15    534.74 o
  -3  -8   7     8298.27     8062.00    770.86 o
  -2  -8   7      105.02       81.77     95.52 o
  -1  -8   7     6543.83     6501.42    388.74 o
   0  -8   7     6181.27     6282.51    379.67 o
   1  -8   7     1033.90      841.13    138.09 o
   2  -8   7      747.88      687.88    134.69 o
   3  -8   7     4666.04     4089.74    502.81 o
   4  -8   7     1972.09     1818.99    585.57 o
   5  -8   7       41.29      -49.01    113.12 o
   6  -8   7      774.01      767.69    238.46 o
 -12  -7   7      565.87      743.89    337.69 o
 -11  -7   7        9.89      265.71    292.06 o
 -10  -7   7     1639.36     1625.66    363.87 o
  -9  -7   7     2712.31     3678.67    469.18 o
  -8  -7   7      396.52      469.03    124.74 o
  -7  -7   7      761.59      844.37    221.92 o
  -6  -7   7     6402.25     6624.33    400.02 o
  -5  -7   7     5128.53     5062.37    324.64 o
  -4  -7   7       64.78      -35.89     77.94 o
  -3  -7   7     5530.54     5428.80    332.80 o
  -2  -7   7     9943.33    10125.48    539.86 o
  -1  -7   7     1126.02     1158.96    141.64 o
   0  -7   7      956.48      782.71    125.77 o
   1  -7   7     4173.16     3910.64    347.30 o
   2  -7   7     4896.71     4396.16    290.74 o
   3  -7   7       12.62       65.73     91.97 o
   4  -7   7     3147.68     2443.13    294.62 o
   5  -7   7     5374.70     5041.62    495.42 o
   7  -7   7      307.48      313.08    280.95 o
   8  -7   7     2183.60     2993.90    491.78 o
 -12  -6   7     1919.84     1985.73    417.41 o
 -11  -6   7     1618.53     1900.54    391.66 o
 -10  -6   7      342.28      134.41    246.37 o
  -9  -6   7     2131.49     1843.58    338.10 o
  -8  -6   7     4740.14     4811.43    325.03 o
  -7  -6   7     2485.35     2714.53    226.57 o
  -6  -6   7       90.14      124.57     90.22 o
  -5  -6   7     5996.17     6378.99    378.69 o
  -4  -6   7     7804.79     7929.65    440.39 o
  -3  -6   7      670.89      642.67    110.35 o
  -2  -6   7     4314.11     4327.35    274.69 o
  -1  -6   7    12385.12    11868.01    614.03 o
   0  -6   7     2043.76     1966.11    197.66 o
   1  -6   7      134.28      234.07     87.99 o
   2  -6   7     3449.29     3353.50    348.10 o
   3  -6   7     8488.68     7977.07    705.05 o
   4  -6   7      263.28      258.17    107.94 o
   5  -6   7     2087.79     2211.19    145.52 o
   6  -6   7     4350.80     4847.27    269.82 o
   7  -6   7     1351.94     1518.94    166.68 o
   8  -6   7       84.66       -5.11    119.97 o
   9  -6   7     1705.08     2219.59    473.77 o
  10  -6   7     1880.43     2683.64    553.34 o
 -12  -5   7        0.16      -45.41    230.86 o
 -11  -5   7     2180.04     2116.13    384.28 o
 -10  -5   7     2686.04     2676.48    401.17 o
  -9  -5   7      435.69      557.77    232.69 o
  -8  -5   7      380.42      316.93    101.56 o
  -7  -5   7     5866.31     6102.58    370.23 o
  -6  -5   7     6518.62     6587.22    388.32 o
  -5  -5   7       64.75       35.15     78.98 o
  -4  -5   7     4153.62     4089.98    265.06 o
  -3  -5   7     4422.72     4314.12    275.15 o
  -2  -5   7     3327.86     3173.55    220.34 o
  -1  -5   7      958.99      848.67    172.21 o
   0  -5   7     9879.25     9761.16    515.74 o
   1  -5   7     6814.67     6593.46    372.92 o
   2  -5   7      901.48      701.29    112.01 o
   3  -5   7     5266.32     5040.69    289.35 o
   4  -5   7     7649.32     8041.26    352.72 o
   5  -5   7     2464.74     2539.23    233.41 o
   6  -5   7      266.94      317.75     82.51 o
   7  -5   7     4853.26     5662.71    303.29 o
   8  -5   7     2251.94     2650.87    445.22 o
   9  -5   7        6.56       45.32    113.58 o
  10  -5   7     1603.87     1974.55    482.64 o
 -12  -4   7     1746.16     1624.79    350.86 o
 -11  -4   7      499.09      522.13    256.57 o
 -10  -4   7      852.09      788.21    273.32 o
  -9  -4   7     4332.61     4755.62    487.53 o
  -8  -4   7     1420.09     1390.16    275.85 o
  -7  -4   7       16.83       24.99     74.17 o
  -6  -4   7     5122.34     5336.98    416.81 o
  -5  -4   7     8728.20     9102.45    486.90 o
  -4  -4   7      663.50      676.34    102.37 o
  -3  -4   7     1900.42     1867.33    159.17 o
  -2  -4   7     8024.31     7207.88    392.97 o
  -1  -4   7     9488.36     8952.79    590.95 o
   0  -4   7       34.13       26.94     90.82 o
   1  -4   7     5597.84     5546.38    204.49 o
   2  -4   7     9071.42     8719.22    385.95 o
   3  -4   7     1536.14     1656.33    111.41 o
   4  -4   7      950.78     1097.23    110.25 o
   5  -4   7     7332.49     7732.55    300.22 o
   6  -4   7     5385.38     5549.21    330.80 o
   7  -4   7        0.72      -13.71     76.03 o
   8  -4   7     3480.08     3890.31    432.59 o
   9  -4   7     2124.84     2493.65    669.92 o
  10  -4   7      505.73      815.91    230.34 o
  11  -4   7      113.53      150.37    142.94 o
 -12  -3   7      382.87      273.00    269.03 o
 -11  -3   7     4245.60     4449.25    483.16 o
 -10  -3   7     2238.43     1939.12    252.00 o
  -9  -3   7      178.06      177.64     77.28 o
  -8  -3   7     5715.02     5563.29    267.59 o
  -7  -3   7     7546.78     8164.57    306.84 o
  -6  -3   7       69.13       98.98     45.64 o
  -5  -3   7     3169.63     3239.77    141.84 o
  -4  -3   7    13427.73    12790.07    435.81 o
  -3  -3   7     3159.04     3049.36    204.40 o
  -2  -3   7      563.50      553.04     88.12 o
  -1  -3   7     6212.90     6051.54    333.49 o
   0  -3   7    14101.87    13434.66    664.77 o
   1  -3   7     1218.09     1330.94     76.20 o
   2  -3   7     1158.03     1131.76     70.24 o
   3  -3   7    10064.00     9620.20    387.11 o
   4  -3   7     3684.28     3595.44    161.18 o
   5  -3   7      433.43      402.39     71.01 o
   6  -3   7     4850.01     4952.92    218.34 o
   7  -3   7     2247.94     2538.71    241.68 o
   8  -3   7      614.41      507.35    105.95 o
   9  -3   7       83.90      245.38    174.51 o
  10  -3   7     3399.67     3287.25    507.43 o
  11  -3   7     2367.87     2203.24    213.13 o
 -12  -2   7      426.91      519.09    269.85 o
 -11  -2   7      472.17      387.61    108.04 o
 -10  -2   7     4567.94     4642.54    251.65 o
  -9  -2   7     1798.61     1870.72    146.10 o
  -8  -2   7       31.36       39.97     62.00 o
  -7  -2   7     1511.80     1443.02    108.93 o
  -6  -2   7     8771.29     8783.19    320.70 o
  -5  -2   7     3300.06     3418.10    194.59 o
  -4  -2   7      168.89      192.09     37.85 o
  -3  -2   7     3323.19     3039.57    230.34 o
  -2  -2   7    11649.37    11317.46    562.95 o
  -1  -2   7     1389.80     1420.19    125.38 o
   0  -2   7     4364.79     4144.82    244.92 o
   1  -2   7    17009.69    16571.85    540.04 o
   2  -2   7     4620.88     4568.12    235.27 o
   3  -2   7     1342.60     1504.74     86.57 o
   4  -2   7     6915.17     6768.12    256.19 o
   5  -2   7     4506.34     4549.42    191.05 o
   6  -2   7      155.66      140.87     56.21 o
   7  -2   7      256.34      301.52     78.54 o
   8  -2   7     3341.31     3617.38    714.30 o
   9  -2   7     2172.16     2121.54    516.70 o
  10  -2   7        8.31      -50.05    116.20 o
  11  -2   7     1884.86     1682.57    318.17 o
  12  -2   7     2419.62     2701.34    238.31 o
 -12  -1   7     2572.53     2390.65    195.90 o
 -11  -1   7     1561.21     1587.93    154.78 o
 -10  -1   7       71.09      128.40     81.81 o
  -9  -1   7     1461.73     1562.54    136.63 o
  -8  -1   7     4702.90     4702.43    233.92 o
  -7  -1   7     2711.27     2959.15    146.08 o
  -6  -1   7     2225.07     2164.79    115.51 o
  -5  -1   7     8618.49     8580.54    306.81 o
  -4  -1   7     7680.61     7671.73    273.59 o
  -3  -1   7       13.70       49.46     25.84 o
  -2  -1   7     4530.07     4269.13    238.83 o
  -1  -1   7    15090.96    14623.83    708.58 o
   0  -1   7     3533.54     3255.99    200.56 o
   1  -1   7     2154.34     1910.67    141.49 o
   2  -1   7     8651.94     8718.24    297.83 o
   3  -1   7     6181.79     6445.26    319.66 o
   4  -1   7      137.15      112.54     37.66 o
   5  -1   7     4657.87     4992.89    203.93 o
   6  -1   7     4621.70     4521.12    196.98 o
   7  -1   7     2748.28     2702.50    225.36 o
   8  -1   7       34.67       56.34     84.27 o
   9  -1   7     4315.03     4246.97    243.75 o
  10  -1   7     2719.40     2515.07    195.32 o
  11  -1   7      134.37        3.89    230.51 o
  12  -1   7     1029.12     1075.84    162.49 o
 -12   0   7      144.41      165.65    177.72 o
 -11   0   7     2096.98     1623.64    157.47 o
 -10   0   7     3763.33     3821.05    224.60 o
  -9   0   7      714.78      783.09    106.55 o
  -8   0   7     2205.03     2098.04    146.21 o
  -7   0   7     5950.38     6240.40    359.10 o
  -6   0   7     2973.45     3043.75    140.93 o
  -5   0   7       44.10       84.09     40.10 o
  -4   0   7     7617.18     7295.19    261.69 o
  -3   0   7    12520.16    12352.94    415.47 o
  -2   0   7     1475.26     1650.02     75.25 o
  -1   0   7     6048.66     5675.48    305.72 o
   0   0   7    14973.15    14416.27    697.86 o
   1   0   7     9794.11     9130.45    307.46 o
   2   0   7      586.33      699.02     53.93 o
   3   0   7     8390.04     8361.33    447.74 o
   4   0   7     8012.82     7803.06    282.02 o
   5   0   7     2497.05     2409.64    120.48 o
   6   0   7     2289.57     2483.77    142.26 o
   7   0   7     7114.43     7108.52    323.57 o
   8   0   7     3575.03     3294.08    644.74 o
   9   0   7      104.21       63.98    228.34 o
  10   0   7     2735.85     2374.58    183.44 o
  11   0   7     5488.95     4772.20    581.89 o
  12   0   7      852.34      638.72    142.27 o
  13   0   7      594.03      455.05    153.52 o
 -12   1   7     1521.68     1246.36    246.44 o
 -11   1   7      123.97       31.96    100.93 o
 -10   1   7     1436.75     1282.73    168.61 o
  -9   1   7     4592.80     4387.57    237.80 o
  -8   1   7     1605.19     1419.18    127.11 o
  -7   1   7      125.33       63.64     49.90 o
  -6   1   7     6985.23     6924.38    265.34 o
  -5   1   7    14644.12    14323.54    489.99 o
  -4   1   7      463.93      560.42     66.89 o
  -3   1   7     8551.32     8317.07    291.05 o
  -2   1   7    14378.01    13993.36    681.23 o
  -1   1   7     3273.24     3131.97    139.17 o
   0   1   7     1432.67     1528.21     65.23 o
   1   1   7    15410.02    14276.55    471.39 o
   2   1   7    10030.10     9374.19    403.91 o
   3   1   7      326.81      350.11     69.11 o
   4   1   7     3722.36     3783.37    154.93 o
   5   1   7    10434.56    10074.14    359.50 o
   6   1   7     3071.39     2943.23    142.34 o
   7   1   7       73.13       71.08     56.18 o
   8   1   7     4182.83     3966.30    220.46 o
   9   1   7     4097.41     4080.59    363.34 o
  10   1   7      621.06      557.18    107.12 o
  11   1   7     1144.15     1116.36    142.26 o
  12   1   7     3009.60     2684.59    217.31 o
  13   1   7      863.44      693.47    251.88 o
 -12   2   7     1158.17     1082.90    244.60 o
 -11   2   7     2208.98     2080.94    306.87 o
 -10   2   7      662.82      609.01    113.86 o
  -9   2   7      459.97      477.21    102.40 o
  -8   2   7     3217.38     3115.05    187.05 o
  -7   2   7     2168.10     2200.38    128.77 o
  -6   2   7     1492.93     1556.11     99.78 o
  -5   2   7     4015.32     3887.72    167.20 o
  -4   2   7    19082.08    19223.49    636.43 o
  -3   2   7      250.97      298.73     45.11 o
  -2   2   7      823.84      932.89     58.99 o
  -1   2   7     6356.37     6267.68    221.21 o
   0   2   7    16919.90    17641.89    569.63 o
   1   2   7      581.58      652.28     43.33 o
   2   2   7     3685.66     3224.44    144.86 o
   3   2   7    12272.87    11790.70    465.04 o
   4   2   7     6323.69     6454.17    240.22 o
   5   2   7       73.83      108.23     42.15 o
   6   2   7    12111.10    11618.15    414.81 o
   7   2   7    12385.42    11417.29    556.76 o
   8   2   7       78.40       24.49    114.54 o
   9   2   7     2420.60     2653.59    305.70 o
  10   2   7     2513.55     2470.46    182.17 o
  11   2   7     1997.99     1966.83    172.90 o
  12   2   7       87.61      147.63    274.85 o
  13   2   7     1676.95     1527.87    184.96 o
 -12   3   7      292.22      246.73    123.94 o
 -11   3   7      619.41      419.03    125.58 o
 -10   3   7     3204.31     2845.07    355.77 o
  -9   3   7     1654.20     1375.00    142.56 o
  -8   3   7       28.52       22.56    119.30 o
  -7   3   7     1597.64     1590.84    112.44 o
  -6   3   7     5528.58     5418.27    220.70 o
  -5   3   7     3281.25     3206.12    180.57 o
  -4   3   7     1277.39     1423.60    101.13 o
  -3   3   7    10949.38    11120.96    387.62 o
  -2   3   7     2664.58     2726.34    117.91 o
  -1   3   7      318.31      470.90     44.29 o
   0   3   7     4357.53     4039.52    154.70 o
   1   3   7    16858.86    16817.25    553.27 o
   2   3   7     8912.10     8975.36    311.20 o
   3   3   7      537.73      517.68     61.14 o
   4   3   7    11770.66    11997.76    549.21 o
   5   3   7     6872.22     6794.25    257.16 o
   6   3   7      597.41      525.28     62.63 o
   7   3   7     3342.90     3300.74    187.28 o
   8   3   7    10611.40    10112.03    437.37 o
   9   3   7     1683.20     1465.44    382.38 o
  10   3   7      560.29      537.77    102.86 o
  11   3   7     4070.07     3639.36    234.40 o
  12   3   7     3187.76     3002.74    288.69 o
  13   3   7       47.75      -31.29     98.90 o
  14   3   7      943.20      771.82    163.37 o
 -11   4   7      907.62      839.32    160.65 o
 -10   4   7        4.64       11.47     99.78 o
  -9   4   7     2330.33     2518.14    191.88 o
  -8   4   7     3868.02     3656.83    274.20 o
  -7   4   7      638.95      559.63     96.82 o
  -6   4   7     1003.09      978.97     95.43 o
  -5   4   7     9570.35     9708.46    355.00 o
  -4   4   7     5605.91     5789.66    227.57 o
  -3   4   7      183.33      311.18     66.23 o
  -2   4   7    10443.77    10373.34    370.94 o
  -1   4   7    12901.92    12855.54    431.64 o
   0   4   7       91.56      165.94     34.80 o
   1   4   7     4154.58     4064.27    158.58 o
   2   4   7    13837.98    13614.27    462.46 o
   3   4   7     6068.67     5720.73    251.35 o
   4   4   7        2.58       25.53     35.72 o
   5   4   7     5862.38     5864.71    228.61 o
   6   4   7     8063.05     7855.81    296.75 o
   7   4   7     2635.42     2664.57    139.02 o
   8   4   7     3035.78     2956.81    185.01 o
   9   4   7     5560.48     5124.32    515.05 o
  10   4   7     2360.15     1915.56    158.21 o
  11   4   7        4.73       14.86    101.27 o
  12   4   7     2752.95     2569.78    506.85 o
  13   4   7     2973.90     3030.34    301.14 o
  14   4   7      614.28      561.60    148.06 o
 -11   5   7     1833.21     1933.20    257.17 o
 -10   5   7     1418.37     1264.25    170.26 o
  -9   5   7      164.73      198.08    109.44 o
  -8   5   7     1497.63     1494.98    241.75 o
  -7   5   7     5696.92     5977.66    297.50 o
  -6   5   7      642.80      612.06    104.12 o
  -5   5   7      243.53      174.66     63.04 o
  -4   5   7     9751.44    10551.46    487.02 o
  -3   5   7     9348.58     9115.28    331.85 o
  -2   5   7       13.89        6.45     59.07 o
  -1   5   7     2958.90     3042.98    267.14 o
   0   5   7     9713.02     9532.34    370.31 o
   1   5   7     4303.40     3952.05    157.97 o
   2   5   7      289.13      312.25     40.81 o
   3   5   7     5273.57     4801.51    188.78 o
   4   5   7    15118.25    14295.95    490.95 o
   5   5   7      789.76      882.09     77.27 o
   6   5   7     6137.75     6393.17    253.94 o
   7   5   7     9870.63     9588.82    356.13 o
   8   5   7     7515.13     7322.99    338.09 o
   9   5   7      105.79      165.92     74.92 o
  10   5   7     5035.34     4503.19    459.21 o
  11   5   7     5880.41     5149.64    589.57 o
  12   5   7      251.93      136.27     91.81 o
  13   5   7     1155.96      921.92    210.26 o
  14   5   7     2480.32     2112.83    204.08 o
 -11   6   7       25.82      -62.97    158.00 o
 -10   6   7     1997.32     2008.67    264.82 o
  -9   6   7     3670.57     3426.35    314.12 o
  -8   6   7      548.17      455.16    122.67 o
  -7   6   7      574.55      689.81    122.93 o
  -6   6   7     6410.93     7401.12    306.59 o
  -5   6   7     4025.27     4399.68    201.99 o
  -4   6   7       97.02      156.48     59.11 o
  -3   6   7     5827.36     5580.37    363.94 o
  -2   6   7     9174.09     8927.01    327.25 o
  -1   6   7      694.36      681.67     59.22 o
   0   6   7     1349.53     1209.68     74.00 o
   1   6   7    12561.82    12200.00    479.82 o
   2   6   7    12614.56    11942.33    414.15 o
   3   6   7      651.85      659.11     62.66 o
   4   6   7     5494.38     5175.39    215.68 o
   5   6   7    10158.15     9721.60    355.97 o
   6   6   7     1882.90     2108.11    124.20 o
   7   6   7     1522.12     1661.32    111.74 o
   8   6   7     4905.00     4875.46    253.28 o
   9   6   7     5915.56     5956.88    518.95 o
  10   6   7      143.38      194.32     84.19 o
  11   6   7     1315.00     1269.28    287.67 o
  12   6   7     2407.75     2128.50    182.08 o
  13   6   7     2068.12     1970.62    272.99 o
  14   6   7       17.36     -141.74    181.71 o
 -10   7   7      183.98       57.61    168.91 o
  -9   7   7     1157.11     1122.30    220.60 o
  -8   7   7     3402.21     3559.71    317.40 o
  -7   7   7      941.26      792.90    161.34 o
  -6   7   7      184.46      213.85    102.41 o
  -5   7   7     2518.75     2522.22    155.65 o
  -4   7   7     2565.47     2763.96    154.37 o
  -3   7   7      380.56      349.31     65.74 o
  -2   7   7      328.08      321.93    133.75 o
  -1   7   7     2407.22     2514.95    140.32 o
   0   7   7     4105.56     4235.40    195.89 o
   1   7   7      606.18      718.30     70.31 o
   2   7   7     9298.96     9265.84    329.12 o
   3   7   7    10648.33     9574.67    343.89 o
   4   7   7     1904.37     1762.69    106.75 o
   5   7   7     1902.24     1754.88    134.24 o
   6   7   7     1908.08     1993.65    125.64 o
   7   7   7     5164.73     5080.05    246.54 o
   8   7   7     1043.48     1157.97    118.23 o
   9   7   7     2351.72     2291.47    191.91 o
  10   7   7     3706.90     3627.82    381.89 o
  11   7   7     1595.72     1460.34    290.07 o
  12   7   7       45.82     -163.49    163.49 o
  13   7   7     3276.13     2919.11    230.29 o
  14   7   7     2927.45     2941.46    236.70 o
 -10   8   7     1180.17     1188.12    261.04 o
  -9   8   7      646.88      449.19    194.01 o
  -8   8   7      101.15      -50.77    147.70 o
  -7   8   7     1441.72     1790.91    228.95 o
  -6   8   7      544.80      692.58    141.96 o
  -5   8   7      604.89      567.54    124.39 o
  -4   8   7      281.56      245.59     95.49 o
  -3   8   7     4000.11     4035.97    240.05 o
  -2   8   7     4808.70     5016.57    537.90 o
  -1   8   7      184.23      120.91     62.73 o
   0   8   7     4872.25     5121.42    253.70 o
   1   8   7     8548.06     8542.84    310.04 o
   2   8   7     1066.71     1052.69     72.11 o
   3   8   7     2981.10     3097.70    141.26 o
   4   8   7     3451.29     3424.01    191.76 o
   5   8   7     3094.54     3029.05    154.23 o
   6   8   7       59.12      124.33     62.88 o
   7   8   7     3943.00     4252.99    426.43 o
   8   8   7     4450.65     4491.60    249.22 o
   9   8   7     1066.67     1187.63    247.66 o
  10   8   7      240.98      284.87     96.86 o
  11   8   7     2987.42     2654.91    196.91 o
  12   8   7     2343.39     2076.10    395.64 o
  13   8   7       38.76       68.78    103.24 o
  14   8   7     1812.53     1779.04    190.08 o
  -9   9   7     1610.66     1857.61    295.59 o
  -8   9   7     1591.44     1358.85    241.65 o
  -7   9   7       50.67      281.17    153.03 o
  -6   9   7     1069.85     1160.08    322.34 o
  -5   9   7     3949.88     4137.73    651.86 o
  -4   9   7     1574.37     1451.19    162.89 o
  -3   9   7     1902.52     1936.99    378.58 o
  -2   9   7     6611.72     6844.16    344.32 o
  -1   9   7      755.78      680.76    102.28 o
   0   9   7      162.77      217.81     64.14 o
   1   9   7     1068.11     1063.28    142.21 o
   2   9   7     7168.13     7006.04    328.70 o
   3   9   7     1445.88     1348.81    115.71 o
   4   9   7      325.65      392.72     63.15 o
   5   9   7     2824.56     2900.78    151.36 o
   6   9   7     2208.33     2361.20    324.63 o
   7   9   7      954.04      797.73    100.37 o
   8   9   7      944.93     1412.47    139.24 o
   9   9   7     6736.92     6960.20    920.71 o
  10   9   7     3158.71     3921.99    241.35 o
  11   9   7       35.29      -79.26     79.26 o
  12   9   7     2766.55     2499.81    222.22 o
  13   9   7     2859.17     2673.96    222.94 o
  14   9   7       73.96      -84.99    176.68 o
  -8  10   7     1415.83     1207.33    232.92 o
  -7  10   7     2427.69     2384.69    273.76 o
  -6  10   7      418.43      412.28    201.18 o
  -5  10   7      587.60     1152.31    453.70 o
  -4  10   7     5702.09     6084.44   1263.49 o
  -3  10   7     1445.91     1369.03    195.02 o
  -2  10   7       36.94       63.43    209.84 o
  -1  10   7     2444.63     2662.83    471.93 o
   0  10   7     5374.60     5251.65    421.05 o
   1  10   7      218.45      144.09     62.16 o
   2  10   7     2056.52     2052.77    151.85 o
   3  10   7     6044.23     6379.96    313.73 o
   4  10   7     4316.81     3903.99    223.00 o
   5  10   7      207.92      208.27     74.41 o
   6  10   7     1004.78      993.62    104.43 o
   7  10   7     5637.80     5811.93    303.72 o
   8  10   7     3043.05     3056.94    182.54 o
   9  10   7      259.06      190.18     95.51 o
  10  10   7     4561.79     5065.60    605.13 o
  11  10   7     3165.27     3135.65    550.21 o
  12  10   7       15.97       11.14    236.06 o
  13  10   7      841.44      959.14    239.47 o
  14  10   7     2572.75     2718.96    236.69 o
  -7  11   7      779.21      858.74    207.29 o
  -6  11   7     3473.75     3319.76    301.30 o
  -5  11   7     1843.05     1758.84    200.46 o
  -4  11   7       62.66       86.88    312.82 o
  -3  11   7     5583.87     5409.59    819.02 o
  -2  11   7     6508.35     6762.55   1300.03 o
  -1  11   7       96.47      163.93    102.90 o
   0  11   7     3617.41     3706.76    432.16 o
   1  11   7     6775.32     7183.80   1039.53 o
   2  11   7     1734.00     1628.16    138.80 o
   3  11   7       66.67       70.62     73.25 o
   4  11   7     5893.94     5729.24    417.75 o
   5  11   7     9367.93     9653.81    446.58 o
   6  11   7      102.18      238.54     86.95 o
   7  11   7      902.44     1068.59    136.83 o
   8  11   7     5356.99     5770.86    511.13 o
   9  11   7     4422.39     5067.38    329.68 o
  10  11   7      141.08      279.93    102.13 o
  11  11   7     2070.20     2295.24    197.51 o
  12  11   7     2139.49     2362.38    398.19 o
  13  11   7      399.30      212.44    394.96 o
  14  11   7      292.79      -70.97    444.25 o
  -7  12   7     1016.13      775.58    210.65 o
  -6  12   7      198.36      -43.74    139.24 o
  -5  12   7     2151.45     2326.61   1140.50 o
  -4  12   7     1326.12     2369.24    634.10 o
  -3  12   7      249.22      447.52    276.79 o
  -2  12   7     1975.44     1830.75    172.81 o
  -1  12   7     4946.69     5047.93    833.79 o
   0  12   7     1826.43     1541.15    452.11 o
   1  12   7       95.54      157.27    106.27 o
   2  12   7     4709.93     4679.31    731.08 o
   3  12   7     7539.18     7408.81    731.45 o
   4  12   7     1293.06     1115.74    222.48 o
   5  12   7     2918.06     2765.54    201.35 o
   6  12   7     7628.54     8267.57    924.84 o
   7  12   7     2320.84     2165.30    363.12 o
   8  12   7      951.03     1115.24    244.33 o
   9  12   7     3867.16     4605.89    316.52 o
  10  12   7     3813.34     4408.03    312.45 o
  11  12   7      219.49      182.73    116.15 o
  12  12   7      844.96      750.76    153.79 o
  13  12   7     2402.84     2500.99    244.86 o
  -6  13   7     1322.02     1322.70    224.70 o
  -5  13   7      136.83       79.81    182.18 o
  -4  13   7     1936.09     2018.46    599.35 o
  -3  13   7     3378.75     2932.95    420.27 o
  -2  13   7      412.93      460.05    129.38 o
  -1  13   7      623.94      743.61    172.52 o
   0  13   7     2096.28     1971.52    237.65 o
   1  13   7     3426.70     3169.51    296.76 o
   2  13   7       21.80      121.20     80.28 o
   3  13   7     3324.24     3090.46    426.58 o
   4  13   7     5091.49     5005.57    525.93 o
   5  13   7      482.65      553.50    114.30 o
   6  13   7      636.07      598.00    126.33 o
   7  13   7     2597.09     3106.16    233.28 o
   8  13   7     2370.55     2443.47    411.68 o
   9  13   7       14.10      -76.94    101.04 o
  10  13   7     1230.16      911.44    165.10 o
  11  13   7     1550.86     1808.13    213.99 o
  12  13   7      684.93      655.68    153.99 o
  13  13   7        6.54      212.05    136.47 o
  -5  14   7      957.29      908.34    543.49 o
  -4  14   7      162.44      331.46    137.40 o
  -3  14   7      227.15      307.79    131.72 o
  -2  14   7     2318.40     2390.11    269.32 o
  -1  14   7      788.86      580.07    317.45 o
   0  14   7       33.98       60.03     92.36 o
   1  14   7      721.42      873.69    127.07 o
   2  14   7     3160.97     2927.99    788.23 o
   3  14   7      380.20      422.45    111.89 o
   4  14   7      337.85      528.38    172.49 o
   5  14   7     3289.82     3478.34    245.43 o
   6  14   7     2838.32     2959.47    277.33 o
   7  14   7       15.23      -87.38     87.38 o
   8  14   7     1233.17     1404.02    178.79 o
   9  14   7     3105.25     3511.65    291.77 o
  10  14   7      946.86     1023.91    183.45 o
  11  14   7      521.74      503.50    152.96 o
  12  14   7      671.22      421.22    152.97 o
  -4  15   7     1159.43     1750.60    709.03 o
  -3  15   7      477.11     1395.19    677.75 o
  -2  15   7       84.43       94.24    105.76 o
  -1  15   7     1462.98     1265.03    247.73 o
   0  15   7     1238.14     1214.72    157.69 o
   1  15   7      253.97      165.50    107.25 o
   2  15   7      461.81      546.08    115.62 o
   3  15   7     3140.19     2649.65    209.88 o
   4  15   7     1552.40     1673.25    178.01 o
   5  15   7       17.62      -20.51     99.56 o
   6  15   7     1194.54     1272.31    172.97 o
   7  15   7     2638.96     3131.57    247.56 o
   8  15   7      389.40      665.03    155.10 o
   9  15   7      371.97      605.29    159.36 o
  10  15   7     2701.13     3342.75    290.76 o
  11  15   7      960.31     1287.26    209.59 o
  -2  16   7     1329.06     1290.99    811.39 o
  -1  16   7      134.27      140.27    299.85 o
   0  16   7      950.38      702.24    146.06 o
   1  16   7     2494.44     2277.19    628.76 o
   2  16   7      634.68      383.34    349.86 o
   3  16   7       91.47      150.79    119.52 o
   4  16   7     2045.67     2100.42    205.71 o
   5  16   7     2197.11     2167.51    705.80 o
   6  16   7      317.97      227.58    123.87 o
   7  16   7      714.01     1146.12    291.36 o
   8  16   7     2014.26     2343.19    698.57 o
   9  16   7      955.89      896.12    180.73 o
  10  16   7       10.01       72.83    128.87 o
  11  16   7     1821.82     1622.36    232.00 o
  -1  17   7     1821.82     2292.28    768.69 o
   0  17   7      755.39      678.57    340.56 o
   1  17   7      113.06       93.99    113.83 o
   2  17   7     2154.13     2248.62    213.48 o
   3  17   7     1607.96     1136.91    412.21 o
   4  17   7       18.59      -57.67    103.20 o
   5  17   7     1265.78     1371.76    315.12 o
   6  17   7     2219.84     2469.94    237.30 o
   7  17   7      515.97      494.74    158.73 o
   8  17   7       34.46      -33.52    407.14 o
   9  17   7     1736.03     1909.53    247.01 o
   2  18   7      126.99       43.52    173.68 o
   3  18   7     1033.98     1367.43    189.42 o
   4  18   7     1683.54     1774.08    999.95 o
   5  18   7      139.58      166.53    125.13 o
   6  18   7      340.98      378.95    194.00 o
   7  18   7     1757.77     2061.01    236.11 o
   8  18   7      930.77     2027.60    670.21 o
  -6 -13   8      254.05      526.16    210.97 o
  -5 -13   8     2100.39     2342.64    349.01 o
  -4 -13   8      826.46     1101.81    269.76 o
  -3 -13   8      176.74      251.38    199.67 o
  -2 -13   8      931.19      981.90    266.98 o
  -1 -13   8     2199.47     2247.59    355.62 o
  -8 -12   8     1102.19     1441.37    276.85 o
  -7 -12   8     1893.52     1812.81    296.25 o
  -6 -12   8      152.35      160.53    177.69 o
  -5 -12   8      247.59      499.96    203.35 o
  -4 -12   8     1250.81     1239.63    261.36 o
  -3 -12   8     1729.26     1480.81    280.05 o
  -2 -12   8       77.50      293.68    199.79 o
  -1 -12   8      816.92      644.09    231.44 o
   0 -12   8     2071.53     2201.15    350.14 o
   1 -12   8      966.26     1125.19    281.47 o
   2 -12   8      362.56      439.93    251.25 o
  -9 -11   8     1654.45     1854.23    421.41 o
  -8 -11   8      415.58      528.00    167.51 o
  -7 -11   8      815.86      938.52    268.65 o
  -6 -11   8     1965.52     2035.55    239.53 o
  -5 -11   8     1259.54     1549.31    414.35 o
  -4 -11   8        1.75      -31.47    141.93 o
  -3 -11   8     2329.69     2411.74    330.03 o
  -2 -11   8     3055.42     3156.69    381.82 o
  -1 -11   8      193.96       61.02    169.20 o
   0 -11   8      667.60      635.23    224.07 o
   1 -11   8     1648.10     1585.66    300.05 o
   2 -11   8     1039.60     1276.38    290.96 o
   3 -11   8       27.12      145.05    221.30 o
   4 -11   8     1065.65     1337.73    308.57 o
 -10 -10   8      121.77      191.30    319.82 o
  -9 -10   8      740.60     1015.33    367.40 o
  -8 -10   8     2721.70     3353.66    301.36 o
  -7 -10   8      959.52     1014.76    180.86 o
  -6 -10   8       58.51      155.46    186.11 o
  -5 -10   8     2315.46     2308.22    233.60 o
  -4 -10   8     2098.74     2177.34    226.36 o
  -3 -10   8       23.13       39.36    120.82 o
  -2 -10   8     1018.62      833.98    167.80 o
  -1 -10   8     2562.05     2682.68    248.70 o
   0 -10   8      973.90      933.54    169.84 o
   1 -10   8        2.95      248.08    177.25 o
   2 -10   8     3147.82     3402.91    419.00 o
   3 -10   8     2624.15     3029.67    416.17 o
   4 -10   8       27.52       82.44    227.80 o
 -11  -9   8      615.41      586.14    339.48 o
 -10  -9   8     1529.85     1653.80    401.08 o
  -9  -9   8      525.51     1135.29    359.99 o
  -8  -9   8      117.71      266.82    138.76 o
  -7  -9   8     2319.35     2377.66    235.35 o
  -6  -9   8     2018.66     2186.39    224.57 o
  -5  -9   8      195.00       59.53    110.17 o
  -4  -9   8     1514.94     1805.84    200.91 o
  -3  -9   8     2976.46     3040.70    255.83 o
  -2  -9   8     1278.47     1320.15    225.61 o
  -1  -9   8       99.30      119.32    232.49 o
   0  -9   8     4090.69     4085.79    300.04 o
   1  -9   8     2834.46     2996.91    254.15 o
   2  -9   8       19.94       95.02    123.05 o
   3  -9   8     1509.84     1556.69    278.22 o
   4  -9   8     3472.80     3866.43    468.66 o
   5  -9   8      851.14     1021.74    280.65 o
 -11  -8   8      340.00      488.38    328.40 o
 -10  -8   8      368.59      438.82    300.79 o
  -9  -8   8     1146.72     1233.88    347.92 o
  -8  -8   8     2083.65     2197.99    304.55 o
  -7  -8   8       50.32      110.02    111.39 o
  -6  -8   8     2567.90     2670.55    243.52 o
  -5  -8   8     2544.44     2938.49    251.49 o
  -4  -8   8      435.30      495.82    124.52 o
  -3  -8   8      320.51      331.79    116.53 o
  -2  -8   8     3483.12     3700.10    272.60 o
  -1  -8   8     2909.92     3360.69    261.91 o
   0  -8   8      287.53      234.52    114.99 o
   1  -8   8     1301.24     1603.87    183.73 o
   2  -8   8     4214.78     4056.93    294.77 o
   3  -8   8      751.61      803.20    183.53 o
   4  -8   8      357.48      359.13    141.51 o
   5  -8   8     2841.71     2548.71    502.57 o
   6  -8   8     1384.64     1379.30    292.66 o
 -11  -7   8     2334.40     2357.04    436.76 o
 -10  -7   8      494.81      564.52    317.85 o
  -9  -7   8        2.64       94.86    235.39 o
  -8  -7   8     1291.36     1391.07    301.40 o
  -7  -7   8     3899.24     4022.45    298.30 o
  -6  -7   8      638.12      730.54    139.27 o
  -5  -7   8      458.69      376.11    119.79 o
  -4  -7   8     3726.28     3988.28    283.26 o
  -3  -7   8     2351.35     2535.82    308.72 o
  -2  -7   8      245.49      352.04    105.06 o
  -1  -7   8     2656.94     2546.51    216.15 o
   0  -7   8     7296.22     7026.43    412.73 o
   1  -7   8     1210.80     1120.95    151.25 o
   2  -7   8     1187.55     1060.69    229.36 o
   3  -7   8     4282.00     3805.94    491.99 o
   4  -7   8     2810.81     3005.84    369.04 o
   5  -7   8        0.29      -41.63    114.21 o
   6  -7   8     1882.53     1636.73    310.85 o
   7  -7   8     3145.45     2461.14    392.31 o
   8  -7   8      275.37      321.49    353.92 o
 -12  -6   8      578.35      993.04    358.95 o
 -11  -6   8      128.70      -12.27    280.26 o
 -10  -6   8     1849.16     1641.31    356.54 o
  -9  -6   8     1568.31     1464.80    338.61 o
  -8  -6   8      499.98      551.67    130.00 o
  -7  -6   8     1624.92     1778.84    187.78 o
  -6  -6   8     5137.02     5512.73    352.63 o
  -5  -6   8     2599.83     2453.32    213.10 o
  -4  -6   8       43.41       45.53     80.63 o
  -3  -6   8     6484.71     6485.35    384.82 o
  -2  -6   8     5541.34     5839.39    350.54 o
  -1  -6   8       71.40       45.94     76.36 o
   0  -6   8      876.06      986.44    135.01 o
   1  -6   8     8166.29     8200.25    459.79 o
   2  -6   8     2319.65     2257.50    198.72 o
   3  -6   8      327.64      253.85    109.46 o
   4  -6   8     3776.85     3718.90    400.70 o
   5  -6   8     6657.24     6129.45    790.51 o
   7  -6   8      713.43      695.81    336.10 o
   8  -6   8     3042.63     4862.83    622.01 o
   9  -6   8     1812.39     2697.44    538.85 o
 -12  -5   8     2053.99     2183.95    410.07 o
 -11  -5   8     2143.06     2719.55    428.88 o
 -10  -5   8       52.56      260.99    258.71 o
  -9  -5   8     1541.19     1357.07    304.91 o
  -8  -5   8     4883.53     5190.88    484.87 o
  -7  -5   8     1574.65     1818.86    185.68 o
  -6  -5   8      789.23      852.34    134.24 o
  -5  -5   8     6460.52     6901.71    402.47 o
  -4  -5   8     4960.56     5011.36    315.04 o
  -3  -5   8        8.03       68.23     77.41 o
  -2  -5   8     7312.77     7562.79    423.51 o
  -1  -5   8     9808.54     9249.25    494.01 o
   0  -5   8      661.04      586.34    130.20 o
   1  -5   8      838.70      854.43    125.90 o
   2  -5   8     4114.32     3542.01    248.53 o
   3  -5   8     5052.10     4658.05    303.86 o
   4  -5   8      249.39      148.47    106.31 o
   5  -5   8     3015.16     3224.02    357.40 o
   6  -5   8     4837.14     5687.24    595.84 o
   7  -5   8     1669.89     1889.92    399.14 o
   8  -5   8      279.50       68.41    304.96 o
   9  -5   8     2904.81     4186.18    611.09 o
  10  -5   8     2681.20     4606.79    679.67 o
 -12  -4   8       58.84       92.58    252.04 o
 -11  -4   8     1693.35     1595.31    345.14 o
 -10  -4   8     1540.63     1371.12    318.30 o
  -9  -4   8      677.65      758.27    261.82 o
  -8  -4   8      111.93       76.47    183.42 o
  -7  -4   8     5006.36     5533.48    347.00 o
  -6  -4   8     5862.42     5887.38    358.35 o
  -5  -4   8        4.63      -40.59     70.28 o
  -4  -4   8     4855.99     4891.04    303.33 o
  -3  -4   8     6618.41     6541.06    375.74 o
  -2  -4   8     3132.16     3098.94    217.37 o
  -1  -4   8     2711.72     2690.97    199.32 o
   0  -4   8    10347.64    10087.11    531.29 o
   1  -4   8     8948.65     8607.74    466.19 o
   2  -4   8       28.14        6.18     94.15 o
   3  -4   8     5950.26     5583.87    870.16 o
   4  -4   8     8554.60     8690.72    405.88 o
   5  -4   8     1725.97     1679.92    114.47 o
   6  -4   8     1858.56     2065.82    134.99 o
   7  -4   8     4802.72     5528.20    289.88 o
   8  -4   8     2856.43     3367.20    227.62 o
   9  -4   8      185.43      234.22    120.93 o
  10  -4   8     2544.51     2986.69    567.64 o
 -12  -3   8     1906.53     1831.39    366.38 o
 -11  -3   8      227.49      343.35    247.50 o
 -10  -3   8     1167.10     1244.84    302.81 o
  -9  -3   8     3071.54     2983.60    381.83 o
  -8  -3   8     1244.26     1040.99    247.03 o
  -7  -3   8      439.30      375.78    103.40 o
  -6  -3   8     4967.54     5262.83    324.48 o
  -5  -3   8     3768.21     3638.68    245.40 o
  -4  -3   8      267.37      238.04     81.91 o
  -3  -3   8      362.02      442.00     94.61 o
  -2  -3   8     5098.67     5185.05    307.31 o
  -1  -3   8     5547.63     5543.97    317.52 o
   0  -3   8        6.83       30.90    131.67 o
   1  -3   8     5873.46     5631.30    326.52 o
   2  -3   8     4871.64     4976.28    188.99 o
   3  -3   8      558.69      575.25    100.72 o
   4  -3   8      878.67      925.15     77.66 o
   5  -3   8     5524.08     5847.35    241.29 o
   6  -3   8     4636.42     4740.61    213.81 o
   7  -3   8       16.86       -0.39     74.11 o
   8  -3   8     2110.26     1950.17    406.45 o
   9  -3   8     1514.17     1490.55    162.83 o
  10  -3   8      876.22      802.09    149.17 o
  11  -3   8      155.83      249.54    177.44 o
 -12  -2   8      813.47      554.13    272.02 o
 -11  -2   8     2597.94     2023.03    348.26 o
 -10  -2   8      424.61      113.34    202.24 o
  -9  -2   8      285.77      256.84    188.80 o
  -8  -2   8     1786.41     2240.27    311.53 o
  -7  -2   8      803.51      884.18    126.07 o
  -6  -2   8     1331.55     1704.46    161.88 o
  -5  -2   8      348.73      319.58     85.20 o
  -4  -2   8     5754.30     5980.56    343.30 o
  -3  -2   8     3444.19     3544.60    230.81 o
  -2  -2   8      261.69      358.47     81.59 o
  -1  -2   8     4565.38     4119.01    252.16 o
   0  -2   8     8531.83     8369.95    439.32 o
   1  -2   8     3400.99     3128.46    209.55 o
   2  -2   8     1944.42     2140.46    101.57 o
   3  -2   8     7751.68     7642.86    275.43 o
   4  -2   8     1771.93     1847.31    105.49 o
   5  -2   8       12.15       51.88     47.54 o
   6  -2   8     2858.60     2957.58    151.56 o
   7  -2   8     4874.63     5000.37    258.36 o
   8  -2   8      375.48      423.02    142.95 o
   9  -2   8       97.50      150.77     95.53 o
  10  -2   8     3095.77     3168.06    758.92 o
  11  -2   8     1620.09     1856.28    221.46 o
  12  -2   8       37.45      248.97    142.67 o
 -12  -1   8      287.93      157.96    243.78 o
 -11  -1   8      109.72      -98.23    193.88 o
 -10  -1   8     2510.61     2659.15    363.62 o
  -9  -1   8     1958.46     1935.21    151.41 o
  -8  -1   8      386.38      310.63     78.45 o
  -7  -1   8     1064.93     1116.12     88.94 o
  -6  -1   8     8879.28     8747.58    366.55 o
  -5  -1   8     3126.07     3171.68    142.41 o
  -4  -1   8     1699.11     1618.78     88.92 o
  -3  -1   8     4129.74     3888.72    232.63 o
  -2  -1   8     4138.29     4025.46    244.34 o
  -1  -1   8      393.50      385.61     78.03 o
   0  -1   8     6426.88     6190.70    338.03 o
   1  -1   8    12345.27    11097.99    560.93 o
   2  -1   8      651.32      660.65     48.41 o
   3  -1   8      216.72      209.49     40.58 o
   4  -1   8     3683.55     3635.95    156.79 o
   5  -1   8     4297.53     4304.78    182.85 o
   6  -1   8      298.41      198.48     56.27 o
   7  -1   8      706.69      682.70     93.29 o
   8  -1   8     3503.21     3291.80    415.29 o
   9  -1   8      873.55      916.05    122.82 o
  10  -1   8       14.27       27.50     94.88 o
  11  -1   8     1999.23     1928.98    292.72 o
  12  -1   8     2017.55     1870.88    201.01 o
 -12   0   8     1644.32     1242.92    318.59 o
 -11   0   8     1552.23     1417.55    151.61 o
 -10   0   8      115.27      137.17     89.34 o
  -9   0   8     1829.41     1509.75    135.47 o
  -8   0   8     3688.82     3689.86    203.14 o
  -7   0   8      779.13      761.93     78.03 o
  -6   0   8     3631.42     3634.96    161.82 o
  -5   0   8     8390.06     8886.26    317.09 o
  -4   0   8     1989.04     1993.81     99.86 o
  -3   0   8       95.00       81.28     40.92 o
  -2   0   8     3869.96     3803.46    143.97 o
  -1   0   8     7854.50     7139.91    379.91 o
   0   0   8     3823.58     3539.19    218.57 o
   1   0   8     2497.60     2323.23    164.63 o
   2   0   8    12468.04    11791.81    399.72 o
   3   0   8     3727.83     3574.76    146.87 o
   4   0   8      105.28       93.94     68.77 o
   5   0   8     3292.38     3431.64    202.82 o
   6   0   8     6788.54     6676.48    263.49 o
   7   0   8     1464.80     1112.65    107.83 o
   8   0   8      499.11      478.67    294.74 o
   9   0   8     3689.44     3304.60    336.47 o
  10   0   8     2709.10     2714.67    201.11 o
  11   0   8       67.37      -93.07     93.07 o
  12   0   8     1227.73      698.79    148.51 o
 -12   1   8       20.00      -66.33    170.79 o
 -11   1   8     1598.73     1329.40    151.50 o
 -10   1   8     3186.75     3118.06    206.69 o
  -9   1   8      289.38      188.49    108.51 o
  -8   1   8     1713.76     1665.74    133.29 o
  -7   1   8     6241.66     6363.49    256.33 o
  -6   1   8     2754.75     2454.60    128.13 o
  -5   1   8     1973.38     1864.48    109.58 o
  -4   1   8     5685.15     5665.23    215.84 o
  -3   1   8    10355.11    10342.46    353.43 o
  -2   1   8     1666.21     1813.98     85.17 o
  -1   1   8     9454.62     9426.90    481.16 o
   0   1   8     8772.32     8389.29    435.17 o
   1   1   8     6453.57     6240.62    217.80 o
   2   1   8       34.16       50.88     58.16 o
   3   1   8     6023.34     5792.37    216.29 o
   4   1   8     8081.29     7910.38    526.25 o
   5   1   8      563.20      653.87     90.50 o
   6   1   8     1484.28     1743.87    204.09 o
   7   1   8     8867.69     8546.16    376.81 o
   8   1   8     3944.47     3521.61    302.60 o
   9   1   8       11.73       45.45     72.73 o
  10   1   8     2762.93     2579.76    191.35 o
  11   1   8     3597.45     3403.64    748.39 o
  12   1   8      144.15      -95.06    103.53 o
  13   1   8      340.14      482.78    209.03 o
 -12   2   8     1180.04      958.91    158.38 o
 -11   2   8       39.62       78.68    150.98 o
 -10   2   8     2027.61     2110.36    204.83 o
  -9   2   8     3991.90     3504.70    213.68 o
  -8   2   8     1846.80     1843.13    258.05 o
  -7   2   8      806.47      801.43     83.64 o
  -6   2   8     8640.68     8554.75    320.27 o
  -5   2   8     6206.19     6036.59    237.39 o
  -4   2   8      153.56      201.13     44.89 o
  -3   2   8     5389.21     5333.21    222.90 o
  -2   2   8     9255.53     8997.07    311.19 o
  -1   2   8     1710.97     1675.75     80.61 o
   0   2   8       52.99       59.21     23.84 o
   1   2   8    14226.03    13706.61    452.55 o
   2   2   8    16501.13    15391.52    514.99 o
   3   2   8      201.75      228.17     56.74 o
   4   2   8     3558.20     3765.61    170.62 o
   5   2   8    13236.27    13100.34    457.54 o
   6   2   8     2442.71     2444.37    129.99 o
   7   2   8      499.29      567.44    162.72 o
   8   2   8     2968.96     2640.06    172.59 o
   9   2   8     3688.89     3482.76    213.91 o
  10   2   8      221.17      192.90     93.52 o
  11   2   8      826.43      929.65    184.02 o
  12   2   8     2363.54     2260.87    198.33 o
  13   2   8     1241.34     1317.52    172.89 o
 -11   3   8     1316.16     1137.16    156.73 o
 -10   3   8      676.72      512.06    122.25 o
  -9   3   8      339.35      274.48     97.28 o
  -8   3   8     3110.79     3248.45    197.66 o
  -7   3   8     3194.60     3148.59    160.56 o
  -6   3   8      438.99      521.65     71.01 o
  -5   3   8     5468.91     5363.13    221.88 o
  -4   3   8     8918.58     9000.47    323.49 o
  -3   3   8     3586.41     3497.19    150.70 o
  -2   3   8      276.92      302.96     43.20 o
  -1   3   8    10619.83    10955.49    371.52 o
   0   3   8    13669.38    14536.49    480.08 o
   1   3   8       84.81      114.49     47.12 o
   2   3   8    12005.72    11872.98    405.27 o
   3   3   8    10430.83     9596.52    338.62 o
   4   3   8     1216.24     1284.95     83.27 o
   5   3   8      345.68      455.01     58.72 o
   6   3   8     8306.17     8529.20    351.39 o
   7   3   8     4918.94     4730.70    206.94 o
   8   3   8       85.12       65.64     74.34 o
   9   3   8      715.68      708.94    111.16 o
  10   3   8     3110.94     3007.68    203.40 o
  11   3   8      577.51      535.29    111.26 o
  12   3   8      372.62      311.20    114.51 o
  13   3   8     1608.75     1153.58    203.93 o
 -11   4   8      462.42      572.86    144.69 o
 -10   4   8     2966.07     3063.47    223.58 o
  -9   4   8     1658.20     1731.59    163.97 o
  -8   4   8       13.60       60.35     85.41 o
  -7   4   8     1378.01     1347.70    235.62 o
  -6   4   8     5884.28     6021.00    249.15 o
  -5   4   8     2027.07     1910.62    164.15 o
  -4   4   8     4826.49     4757.31    265.88 o
  -3   4   8     9804.13    10069.21    358.01 o
  -2   4   8     2913.53     3125.93    136.45 o
  -1   4   8       20.95       65.01     34.26 o
   0   4   8     5829.59     5610.88    208.08 o
   1   4   8    15327.70    14854.02    495.78 o
   2   4   8     1643.34     1518.75     83.04 o
   3   4   8     2934.67     2973.20    132.65 o
   4   4   8     4809.74     4453.23    266.36 o
   5   4   8      746.55      710.73     97.65 o
   6   4   8      367.75      387.22     62.25 o
   7   4   8     3354.39     3404.20    167.14 o
   8   4   8     5554.26     5682.00    503.22 o
   9   4   8      265.79      217.59     86.47 o
  10   4   8      337.08      344.91    172.30 o
  11   4   8     1535.46     1405.01    151.82 o
  12   4   8     1789.10     1699.09    419.33 o
  13   4   8      109.16       62.24    172.90 o
  14   4   8      917.31      892.07    171.75 o
 -11   5   8      504.02      296.02    168.50 o
 -10   5   8       32.70      269.47    133.55 o
  -9   5   8     2365.40     2368.56    290.58 o
  -8   5   8     2858.73     3018.52    205.77 o
  -7   5   8      242.56       75.98    128.03 o
  -6   5   8     1041.96     1173.42    107.77 o
  -5   5   8     8037.77     8328.38    613.47 o
  -4   5   8     5053.91     5455.17    273.71 o
  -3   5   8      199.80      287.56     69.14 o
  -2   5   8     9073.36     9362.07    539.82 o
  -1   5   8    12835.50    12747.76    628.73 o
   0   5   8      349.95      322.88     44.07 o
   1   5   8     6506.00     6214.92    231.47 o
   2   5   8    11970.97    11416.77    396.71 o
   3   5   8     4205.96     4014.41    168.62 o
   4   5   8      767.29      789.69     90.26 o
   5   5   8     5101.52     5071.59    294.07 o
   6   5   8     5602.76     5786.63    237.20 o
   7   5   8      748.46      742.71     93.49 o
   8   5   8     4165.45     4222.31    235.49 o
   9   5   8     3929.24     3612.40    214.69 o
  10   5   8      490.60      357.16     96.57 o
  11   5   8        6.77      -36.31    144.23 o
  12   5   8     1448.82     1376.90    158.95 o
  13   5   8     1795.98     1455.07    191.96 o
  14   5   8      272.01      307.89    126.10 o
 -10   6   8      570.76      617.12    193.37 o
  -9   6   8       29.34      233.67    132.47 o
  -8   6   8     1603.78     1456.69    159.79 o
  -7   6   8     3124.51     3600.58    219.65 o
  -6   6   8      802.40      695.26     95.36 o
  -5   6   8      219.60      291.23     71.39 o
  -4   6   8     6929.96     7117.32    283.53 o
  -3   6   8     7520.36     7884.92    324.95 o
  -2   6   8       66.00        1.15     40.94 o
  -1   6   8     1767.26     1628.01     98.19 o
   0   6   8     9153.57     9098.36    579.94 o
   1   6   8     2943.02     2839.44    129.24 o
   2   6   8      100.01      119.58     38.37 o
   3   6   8    11602.11    11023.69    671.06 o
   4   6   8    11493.79    10528.44    380.55 o
   5   6   8       78.76       70.49     48.24 o
   6   6   8     3545.04     3668.60    176.07 o
   7   6   8    12155.57    11734.11    430.35 o
   8   6   8      886.62     1011.58    114.75 o
   9   6   8      270.74      111.05     83.05 o
  10   6   8     2209.20     2223.95    175.92 o
  11   6   8     2241.52     2180.11    322.59 o
  12   6   8       14.15      -86.90     86.90 o
  13   6   8      955.97      787.28    172.41 o
  14   6   8     1454.95     1494.99    187.09 o
 -10   7   8     1236.18     1551.27    257.71 o
  -9   7   8     2275.25     2528.78    287.77 o
  -7   7   8      363.52      556.71    162.09 o
  -6   7   8     3873.18     4104.19    780.29 o
  -5   7   8     2824.02     2806.84    202.05 o
  -4   7   8      122.61      127.92     65.58 o
  -3   7   8     2519.49     2669.90    142.43 o
  -2   7   8     7743.06     8016.48    304.68 o
  -1   7   8     1839.23     1768.62    137.01 o
   0   7   8      893.19      934.21     70.18 o
   1   7   8     9847.99     9600.74    598.14 o
   2   7   8     7085.65     7092.55    263.55 o
   3   7   8      398.67      421.45     55.20 o
   4   7   8     3945.55     3727.34    245.69 o
   5   7   8     5928.04     5529.77    257.94 o
   6   7   8     1894.94     2010.19    127.53 o
   7   7   8       65.15       61.72     55.70 o
   8   7   8     6793.67     6536.11    318.13 o
   9   7   8     4912.93     4624.91    254.40 o
  10   7   8        1.76      130.15     84.60 o
  11   7   8     1759.04     1941.76    171.58 o
  12   7   8     2861.88     2514.16    263.74 o
  13   7   8      440.48      312.60    124.16 o
  14   7   8      119.37      169.48    121.52 o
  -9   8   8      387.17      403.62    192.93 o
  -8   8   8     2112.41     2271.62    270.99 o
  -7   8   8     1981.26     1732.59    227.91 o
  -6   8   8        6.83       25.80    105.71 o
  -5   8   8     3182.17     3787.29    252.35 o
  -4   8   8     5762.09     5954.62    356.14 o
  -3   8   8      488.43      607.30    222.89 o
  -2   8   8     1878.75     1984.01    388.70 o
  -1   8   8     7147.27     6868.30    682.71 o
   0   8   8     4796.43     4593.20    236.37 o
   1   8   8      587.26      557.97     90.45 o
   2   8   8     4805.31     4755.21    269.78 o
   3   8   8     6993.21     6801.63    261.40 o
   4   8   8     1587.56     1662.45    195.42 o
   5   8   8      717.26      667.42     79.61 o
   6   8   8     3942.43     4322.68    430.48 o
   7   8   8     4520.55     4784.34    425.60 o
   8   8   8        4.33      127.99    144.24 o
   9   8   8     4764.72     4724.02    266.86 o
  10   8   8     3252.38     3153.11    408.52 o
  11   8   8      140.98      106.14     90.42 o
  12   8   8      426.56      420.36    114.53 o
  13   8   8     2368.83     2110.16    194.43 o
  14   8   8     1463.02     1434.80    179.46 o
  -9   9   8     1095.72      862.02    241.98 o
  -8   9   8      200.89      724.51    209.64 o
  -7   9   8     2619.85     2563.49    273.26 o
  -6   9   8     2924.30     3192.69    405.61 o
  -5   9   8       37.60      175.27    109.97 o
  -4   9   8     1839.51     1819.64    368.89 o
  -3   9   8     5164.34     5797.14    313.89 o
  -2   9   8     3737.95     3699.11    278.79 o
  -1   9   8     1160.84     1113.43    189.55 o
   0   9   8     4335.83     4561.25    519.37 o
   1   9   8     2759.37     2521.05    215.10 o
   2   9   8      372.88      488.80     92.37 o
   3   9   8     3182.08     2932.40    179.01 o
   4   9   8     3982.85     3803.40    252.17 o
   5   9   8     1028.56      957.83    127.54 o
   6   9   8       34.88       63.03     61.12 o
   7   9   8     4026.97     4496.02    249.39 o
   8   9   8     2423.30     2733.54    194.43 o
   9   9   8      586.60      710.33    129.51 o
  10   9   8      622.91      647.78    123.38 o
  11   9   8     1653.47     2060.34    350.30 o
  12   9   8     1594.22     1444.22    164.91 o
  13   9   8        9.12      -98.13     98.13 o
  14   9   8     1445.71     1049.06    315.88 o
  -8  10   8      904.72      754.59    200.23 o
  -7  10   8        7.94      -70.06    147.64 o
  -6  10   8      894.95      857.44    223.90 o
  -5  10   8     2854.03     2994.20    586.41 o
  -4  10   8     1218.64     1369.46    161.65 o
  -3  10   8      241.26      150.65    100.80 o
  -2  10   8     4347.18     4411.54    968.96 o
  -1  10   8     3781.07     3566.55    779.40 o
   0  10   8     1504.23     1525.30    135.73 o
   1  10   8     3018.73     2802.13    198.03 o
   2  10   8    10780.85    10786.64   1294.65 o
   3  10   8     2019.26     1952.96    210.45 o
   4  10   8     1730.42     1605.63    140.11 o
   5  10   8     4127.77     4443.28    246.17 o
   6  10   8     3421.65     3573.29    258.88 o
   7  10   8      521.68      539.57     94.04 o
   8  10   8     2920.21     2927.73    456.35 o
   9  10   8     5497.09     5771.35    422.17 o
  10  10   8     1150.24     1291.96    155.11 o
  11  10   8      127.62      101.04    100.17 o
  12  10   8     2523.10     2304.82    205.29 o
  13  10   8     1910.95     1930.35    197.64 o
  14  10   8       17.76     -271.76    427.11 o
  -7  11   8     2122.36     1975.33    265.32 o
  -6  11   8      475.35      619.18    178.31 o
  -5  11   8      547.00      427.94    407.00 o
  -4  11   8     4650.17     4382.42   1058.53 o
  -3  11   8     2106.20     2229.85    554.53 o
  -2  11   8        0.63      706.11    398.15 o
  -1  11   8     3585.30     3122.35   1040.80 o
   0  11   8     7003.38     7647.78   1132.20 o
   1  11   8      870.93      863.98    373.45 o
   2  11   8     2228.59     2139.94    161.53 o
   3  11   8    10750.41    10665.91    877.24 o
   4  11   8     2339.50     2121.23    274.61 o
   5  11   8        0.44       79.09     80.49 o
   6  11   8     1986.03     1894.72    206.28 o
   7  11   8     4937.74     5007.37    285.08 o
   8  11   8      927.51     1078.13    138.28 o
   9  11   8      736.26      764.27    138.88 o
  10  11   8     4456.23     5006.88    294.38 o
  11  11   8      933.78     1099.50    254.28 o
  12  11   8        0.36      -58.65    111.84 o
  13  11   8      786.92      682.80    150.73 o
  -7  12   8      880.27      924.72    211.67 o
  -6  12   8     2214.21     2018.12    247.86 o
  -5  12   8      671.50      456.51    351.81 o
  -4  12   8       94.55      224.65    122.83 o
  -3  12   8     3053.78     3114.73   1311.85 o
  -2  12   8     3598.71     3311.24    914.84 o
  -1  12   8      629.76      740.26    184.72 o
   0  12   8     1555.35     1786.85    164.08 o
   1  12   8     6529.48     6524.88   1183.32 o
   2  12   8     1977.16     1728.04    511.37 o
   3  12   8       17.81       -0.48     77.46 o
   4  12   8     6798.12     7464.91    564.78 o
   5  12   8     5011.34     5583.67    310.32 o
   6  12   8       24.85      152.82    103.59 o
   7  12   8     1770.97     2111.48    367.77 o
   8  12   8     3544.48     3941.81    256.79 o
   9  12   8     1545.78     1527.39    182.88 o
  10  12   8      289.77      176.58    119.15 o
  11  12   8     1902.97     1943.75    210.48 o
  12  12   8     1823.43     2109.72    220.40 o
  13  12   8       35.43      106.73    130.85 o
  -6  13   8      368.28      240.67    171.38 o
  -5  13   8     2145.31     2365.35    596.81 o
  -4  13   8     1068.26      890.03    555.54 o
  -3  13   8        3.55       36.80    118.02 o
  -2  13   8     1265.89     1382.99    383.56 o
  -1  13   8     4191.09     3901.23   1185.58 o
   0  13   8     1072.71     1301.27    497.63 o
   1  13   8      793.90      762.68    119.23 o
   2  13   8     1715.00     1797.77    863.61 o
   3  13   8     2924.48     2830.27    417.71 o
   4  13   8      191.39      164.00    211.23 o
   5  13   8     1939.20     2190.86    395.44 o
   6  13   8     2727.34     2761.91    485.13 o
   7  13   8     1050.60     1311.12    272.01 o
   8  13   8      206.28      293.49    121.52 o
   9  13   8     3709.94     3685.63    294.93 o
  10  13   8     2362.02     2597.07    246.83 o
  11  13   8       56.17      118.07    131.75 o
  12  13   8      728.29      961.01    173.38 o
  13  13   8     1635.82     2025.91    235.49 o
  -5  14   8        6.46     -119.53    268.12 o
  -4  14   8     1381.77      900.99    293.27 o
  -3  14   8     1883.36     1602.92    675.92 o
  -2  14   8      103.18      263.21    263.64 o
  -1  14   8      192.67       25.67     94.63 o
   0  14   8     2843.16     3010.03    447.86 o
   1  14   8     1519.20     1926.36    404.21 o
   2  14   8       97.51      -37.38    251.43 o
   3  14   8     1650.92     1566.93    272.02 o
   4  14   8     3763.73     4022.01    531.40 o
   5  14   8      690.03      714.99    179.40 o
   6  14   8     1019.00     1064.75    155.22 o
   7  14   8     2587.24     3155.32    275.39 o
   8  14   8     1502.38     1896.19    548.91 o
   9  14   8       35.63       19.39    111.45 o
  10  14   8     1184.62     1083.83    182.40 o
  11  14   8     1389.77     1689.68    218.10 o
  12  14   8      585.66      232.67    137.55 o
  -4  15   8      350.18      954.62    664.98 o
  -3  15   8      324.63      377.82    146.32 o
  -2  15   8     2562.43     2674.65    368.44 o
  -1  15   8     1132.61     1493.44    184.79 o
   0  15   8        1.98       99.54    101.61 o
   1  15   8     1981.56     2181.65    786.77 o
   2  15   8     3003.63     2670.69   1104.82 o
   3  15   8      284.34      399.01    145.33 o
   4  15   8     1302.18     1457.78    168.67 o
   5  15   8     3302.77     3267.53    524.40 o
   6  15   8     1615.05     2113.55    207.15 o
   7  15   8       22.69      -25.43    112.78 o
   8  15   8     1373.75     1498.81    548.12 o
   9  15   8     3171.84     3392.88    298.27 o
  10  15   8      160.08      150.32    146.72 o
  11  15   8      476.65      518.30    158.67 o
  -2  16   8       40.73       77.08    215.55 o
  -1  16   8     1489.17     1344.65    329.73 o
   0  16   8     2821.83     2558.11   1039.68 o
   1  16   8      272.33      430.35    450.55 o
   2  16   8      765.94     1874.96    645.27 o
   3  16   8     2962.27     3020.62    460.21 o
   4  16   8     2022.70     2555.04    314.71 o
   5  16   8       26.22       63.13    176.93 o
   6  16   8     2244.25     2583.50    238.38 o
   7  16   8     2451.24     3006.03    994.16 o
   8  16   8      407.26      661.06    305.36 o
   9  16   8     1118.28     1316.56    214.24 o
  10  16   8     2752.07     2637.70    273.46 o
  -1  17   8       52.51      -69.00    598.26 o
   0  17   8     1526.20     1726.96    366.22 o
   1  17   8     2128.36     2290.81    526.67 o
   2  17   8      583.17      640.50    388.47 o
   3  17   8      343.53      202.92    116.97 o
   4  17   8     1479.87     1568.24    193.44 o
   5  17   8     1795.75     1822.17    647.73 o
   6  17   8      446.83      405.61    149.76 o
   7  17   8      982.59     1081.05    363.07 o
   8  17   8     2663.98     2576.27    866.09 o
   9  17   8     1383.11     1296.62    218.50 o
   2  18   8      765.46      593.14    156.99 o
   3  18   8     1032.47     1054.94    487.28 o
   4  18   8       79.49      -47.63    113.29 o
   5  18   8      967.01     1267.95    186.51 o
   6  18   8     2567.08     2557.77    244.85 o
   7  18   8      537.84      930.98    370.15 o
   8  18   8      154.90      402.43    602.64 o
  -6 -12   9      232.82      253.21    193.48 o
  -5 -12   9     1992.96     2005.62    328.87 o
  -4 -12   9      613.87      633.32    236.89 o
  -3 -12   9       60.92      109.17    177.95 o
  -2 -12   9     1507.33     1679.55    300.98 o
  -1 -12   9     2731.91     3299.50    425.23 o
   0 -12   9      116.19       -2.47    191.97 o
  -8 -11   9      675.93      918.38    201.48 o
  -7 -11   9     2411.16     2644.83    282.76 o
  -6 -11   9      653.75      703.67    184.94 o
  -5 -11   9      349.22      369.72    197.88 o
  -4 -11   9     2549.97     2652.61    351.56 o
  -3 -11   9     2276.20     2971.05    373.02 o
  -2 -11   9        3.00      162.92    172.14 o
  -1 -11   9     1451.85     1452.71    283.62 o
   0 -11   9     2384.55     2726.85    385.72 o
   1 -11   9      310.35      206.49    226.95 o
   2 -11   9      456.94      606.18    259.86 o
   3 -11   9     1090.24     1049.19    301.38 o
  -9 -10   9     1799.09     1907.85    425.59 o
  -8 -10   9       89.01       44.34    148.20 o
  -7 -10   9     1694.78     1962.39    235.97 o
  -6 -10   9     2344.11     2548.25    264.83 o
  -5 -10   9      622.07      528.59    159.11 o
  -4 -10   9       53.12       34.44    130.55 o
  -3 -10   9     1853.84     2059.93    231.79 o
  -2 -10   9     3468.70     3820.32    310.97 o
  -1 -10   9      142.54      155.32    136.51 o
   0 -10   9     1018.20     1252.04    269.85 o
   1 -10   9     1716.42     2410.31    356.28 o
   2 -10   9      916.10      551.06    240.32 o
   3 -10   9        6.57       40.67    204.25 o
   4 -10   9     1308.51     1682.53    337.63 o
 -10  -9   9        8.68      444.88    323.12 o
  -9  -9   9     1173.43     1553.60    401.71 o
  -8  -9   9     2745.97     3511.69    312.78 o
  -7  -9   9      396.88      308.77    141.95 o
  -6  -9   9      414.45      480.85    154.12 o
  -5  -9   9     2583.95     2536.56    281.85 o
  -4  -9   9     1531.20     1682.84    245.69 o
  -3  -9   9        8.15       56.42    119.52 o
  -2  -9   9     1565.56     1507.97    195.69 o
  -1  -9   9     2380.95     2622.52    245.55 o
   0  -9   9     1309.50     1236.86    182.19 o
   1  -9   9       16.29       90.63    125.15 o
   2  -9   9     1850.10     1645.02    208.84 o
   3  -9   9     2429.13     2028.90    250.26 o
   4  -9   9      370.43      605.01    249.31 o
   5  -9   9      376.60      656.69    274.82 o
 -10  -8   9     1900.49     1925.85    411.57 o
  -9  -8   9      796.16     1126.72    356.77 o
  -8  -8   9     1467.90     1614.33    224.81 o
  -7  -8   9     3648.42     4168.49    705.96 o
  -6  -8   9     1272.18     1416.43    190.69 o
  -5  -8   9       50.77      241.55    123.17 o
  -4  -8   9     1586.42     1671.36    198.50 o
  -3  -8   9     2360.31     2515.07    273.26 o
  -2  -8   9     1093.33     1090.82    164.36 o
  -1  -8   9      107.71      192.37    114.61 o
   0  -8   9     2223.20     2019.78    284.62 o
   1  -8   9     2810.97     2926.89    489.15 o
   2  -8   9      769.23      701.38    152.09 o
   3  -8   9      752.62      621.77    153.29 o
   4  -8   9     4887.91     4629.13    564.73 o
   5  -8   9     1266.51     1090.59    219.35 o
   6  -8   9      114.92       27.34    205.23 o
 -11  -7   9      213.83      230.62    316.48 o
 -10  -7   9      383.80      131.11    272.07 o
  -9  -7   9     2789.03     2640.68    434.25 o
  -8  -7   9     1640.20     1664.87    207.65 o
  -7  -7   9       55.42      179.03    124.12 o
  -6  -7   9     3519.50     3508.06    282.87 o
  -5  -7   9     4407.03     4514.84    494.33 o
  -4  -7   9      147.39      185.59    110.70 o
  -3  -7   9      445.98      420.88    126.00 o
  -2  -7   9     3431.55     3237.02    255.88 o
  -1  -7   9     4172.34     4037.25    287.66 o
   0  -7   9       89.44      160.69    104.21 o
   1  -7   9     1805.22     1788.00    191.81 o
   2  -7   9     3534.21     3132.18    253.84 o
   3  -7   9      988.69      999.02    167.59 o
   4  -7   9      796.57      818.20    161.16 o
   5  -7   9     2230.71     2095.57    265.89 o
   6  -7   9     1442.07     1003.74    273.45 o
   7  -7   9       81.65      -27.94    219.69 o
   8  -7   9      515.17      171.70    265.23 o
 -11  -6   9     1806.67     1975.03    418.87 o
 -10  -6   9      934.47     1241.19    349.96 o
  -9  -6   9       15.63     -192.59    209.00 o
  -8  -6   9     3390.86     3971.60    308.27 o
  -7  -6   9     4260.56     4833.05    340.40 o
  -6  -6   9      623.01      792.92    144.46 o
  -5  -6   9     1702.88     1796.10    191.44 o
  -4  -6   9     4530.50     4833.69    326.35 o
  -3  -6   9     2116.92     2261.65    206.03 o
  -2  -6   9       94.43      210.22     99.04 o
  -1  -6   9     5510.56     5828.88    359.09 o
   0  -6   9     9340.02     8374.78    476.27 o
   1  -6   9       88.92      190.14    102.39 o
   2  -6   9     1723.64     1765.53    184.69 o
   3  -6   9     4332.83     3921.69    290.78 o
   4  -6   9     1684.69     1659.91    401.48 o
   5  -6   9       49.05      102.91    131.35 o
   6  -6   9     1798.11     1701.74    326.75 o
   7  -6   9     2382.14     2085.08    378.67 o
   8  -6   9       68.21      -86.44    355.09 o
   9  -6   9      453.57      277.67    379.16 o
 -11  -5   9      419.43      306.46    286.68 o
 -10  -5   9     2927.63     3057.50    440.01 o
  -9  -5   9     1518.45     1538.40    334.23 o
  -8  -5   9       46.45       93.26    138.31 o
  -7  -5   9     2063.74     2205.16    213.46 o
  -6  -5   9     5691.77     5783.75    369.22 o
  -5  -5   9     1618.65     1644.64    178.41 o
  -4  -5   9      189.64      227.31     98.73 o
  -3  -5   9     7044.79     6920.65    409.98 o
  -2  -5   9     4263.87     4095.07    278.18 o
  -1  -5   9       56.27      103.53     86.28 o
   0  -5   9     2451.20     2247.30    195.98 o
   1  -5   9     9729.87     9471.92    520.56 o
   2  -5   9      884.41      709.43    133.01 o
   3  -5   9      371.50      251.93    110.12 o
   4  -5   9     3878.29     3978.43    371.06 o
   5  -5   9     4134.35     3964.21    387.50 o
   6  -5   9      131.99      386.58    193.09 o
   7  -5   9     1331.14     1974.09    435.39 o
   8  -5   9     2197.06     2607.07    510.07 o
   9  -5   9      691.94     1410.74    469.08 o
 -11  -4   9     1107.46      791.77    293.86 o
 -10  -4   9       19.37      243.54    247.00 o
  -9  -4   9     2221.68     2372.42    368.78 o
  -8  -4   9     3546.20     3101.24    405.42 o
  -7  -4   9      194.26       73.54     96.70 o
  -6  -4   9     1428.92     1635.68    243.85 o
  -5  -4   9     6445.13     6646.11    396.69 o
  -4  -4   9     3492.84     3364.95    247.70 o
  -3  -4   9      161.04      280.42     96.11 o
  -2  -4   9     5121.96     5145.73    317.07 o
  -1  -4   9     8272.59     8483.77    466.56 o
   0  -4   9      847.11      918.65    127.65 o
   1  -4   9     1160.75     1104.47    148.96 o
   2  -4   9     3932.71     4000.40    274.22 o
   3  -4   9     4582.23     4302.00    292.12 o
   4  -4   9       38.80      -54.36    108.37 o
   5  -4   9     3854.52     4253.74    668.35 o
   6  -4   9     3578.71     3587.88    304.94 o
   7  -4   9      598.21      498.88    310.17 o
   8  -4   9      343.56      108.62    329.42 o
   9  -4   9     2694.40     3805.08    605.72 o
  10  -4   9     1566.11     2226.57    553.99 o
 -11  -3   9     1728.33     2030.27    380.51 o
 -10  -3   9     1197.96     1037.16    291.30 o
  -9  -3   9      110.98      422.18    218.12 o
  -8  -3   9      351.45      521.83    216.73 o
  -7  -3   9     4868.89     5220.72    336.27 o
  -6  -3   9     2673.66     3089.85    267.86 o
  -5  -3   9      327.87      347.98     98.84 o
  -4  -3   9     1949.51     1809.22    275.36 o
  -3  -3   9     6887.25     6961.92    398.52 o
  -2  -3   9     1220.52     1096.59    131.49 o
  -1  -3   9     1147.93     1296.41    212.12 o
   0  -3   9    11011.07    10640.49    557.60 o
   1  -3   9     5244.06     4953.15    305.35 o
   2  -3   9      684.44      680.42    118.38 o
   3  -3   9     2075.03     2236.07    298.18 o
   4  -3   9     5664.28     5527.20    354.15 o
   5  -3   9      995.74     1231.94    178.15 o
   6  -3   9     2166.93     2049.76    227.17 o
   7  -3   9     2806.62     3706.88    521.22 o
   8  -3   9     2325.47     3284.74    533.13 o
   9  -3   9       18.19      165.23    326.88 o
  10  -3   9     2422.31     2388.07    562.26 o
  11  -3   9     1112.47     2592.67    597.90 o
 -12  -2   9     1101.98     1195.97    326.35 o
 -11  -2   9        3.45       91.07    224.03 o
 -10  -2   9     1038.64     1102.58    279.17 o
  -9  -2   9     1992.97     1820.83    306.19 o
  -8  -2   9     1332.26      966.64    242.85 o
  -7  -2   9      195.37      263.02    103.71 o
  -6  -2   9     4081.98     4452.03    291.90 o
  -5  -2   9     3720.22     3544.36    342.39 o
  -4  -2   9     1657.09     1732.72    200.38 o
  -3  -2   9      598.41      698.51    111.89 o
  -2  -2   9     9605.56     9375.35    498.62 o
  -1  -2   9     2965.04     2584.13    193.17 o
   0  -2   9      689.73      609.10    102.41 o
   1  -2   9     4661.10     4442.69    277.53 o
   2  -2   9     3367.82     3398.09    236.45 o
   3  -2   9     1249.55     1188.05    142.29 o
   4  -2   9      849.31     1131.10    152.24 o
   5  -2   9     6369.18     6507.78    258.77 o
   6  -2   9     5426.11     5823.49    245.12 o
   7  -2   9      153.51      142.94    100.80 o
   8  -2   9     3386.90     3372.00    220.26 o
   9  -2   9     2378.72     2741.07    420.39 o
  10  -2   9       67.83      270.81    382.23 o
  11  -2   9      867.83      609.98    415.35 o
 -12  -1   9      849.84      981.55    300.80 o
 -11  -1   9     1790.87     1158.76    296.60 o
 -10  -1   9      811.45      843.15    260.17 o
  -9  -1   9      135.68      193.26    189.90 o
  -8  -1   9     2751.63     2735.11    345.19 o
  -7  -1   9     2605.39     2709.74    277.69 o
  -6  -1   9      569.06      662.99    177.69 o
  -5  -1   9     2688.25     2564.81    204.90 o
  -4  -1   9     8861.33     8844.13    529.54 o
  -3  -1   9     1460.36     1637.28    150.89 o
  -2  -1   9      921.15      827.65    110.46 o
  -1  -1   9     5257.98     4615.02    277.57 o
   0  -1   9     5393.39     5029.83    295.43 o
   1  -1   9      867.33      940.20    115.57 o
   2  -1   9     2095.03     2206.42    179.85 o
   3  -1   9     5484.34     5739.22    239.36 o
   4  -1   9     2810.18     3036.20    142.83 o
   5  -1   9       83.36       66.24     52.07 o
   6  -1   9     6787.88     6644.54    269.69 o
   7  -1   9     3670.03     3771.22    213.50 o
   8  -1   9       88.22      169.57     79.84 o
   9  -1   9     1424.16     1439.87    147.19 o
  10  -1   9     2787.62     2625.12    205.62 o
  11  -1   9      724.22      756.14    223.03 o
  12  -1   9      117.87       55.33    173.04 o
 -12   0   9      202.55      336.39    263.20 o
 -11   0   9      429.02      219.74    239.94 o
 -10   0   9     2348.46     1968.06    320.03 o
  -9   0   9     2131.12     1473.19    279.04 o
  -8   0   9        3.18       28.41    161.54 o
  -7   0   9     2466.57     2677.77    216.77 o
  -6   0   9     3442.28     3542.17    244.96 o
  -5   0   9     1263.77     1403.99    146.99 o
  -4   0   9      755.00      682.86    108.90 o
  -3   0   9     6094.79     5382.33    314.62 o
  -2   0   9     1940.90     1927.17    159.35 o
  -1   0   9     1578.35     1561.24    140.39 o
   0   0   9     5441.55     5036.63    294.61 o
   1   0   9    13096.28    12462.56    629.26 o
   2   0   9     1096.06     1140.08     95.43 o
   3   0   9      136.65      158.01     64.55 o
   4   0   9     4161.95     4363.85    211.41 o
   5   0   9     5561.18     5876.06    236.30 o
   6   0   9      429.32      346.30     65.12 o
   7   0   9     4182.44     4128.94    226.18 o
   8   0   9     5192.12     5517.16    285.92 o
   9   0   9      951.83      914.96    368.04 o
  10   0   9      622.92      651.30    124.26 o
  11   0   9     2958.72     2341.64    269.99 o
  12   0   9     2142.47     2166.40    210.29 o
 -11   1   9      836.15      702.47    255.49 o
 -10   1   9       50.66      201.40    213.45 o
  -9   1   9     1937.70     1916.23    298.34 o
  -8   1   9     2889.78     2581.90    169.80 o
  -7   1   9      572.87      530.85     73.03 o
  -6   1   9     1383.36     1727.84    159.09 o
  -5   1   9     9453.78     9240.11    336.01 o
  -4   1   9     3762.09     3576.15    154.59 o
  -3   1   9       56.14       -5.96     51.69 o
  -2   1   9     3498.82     3646.11    143.42 o
  -1   1   9    10586.66    10592.83    538.53 o
   0   1   9     2667.36     2683.61    188.06 o
   1   1   9     4901.35     4726.43    279.60 o
   2   1   9    11179.34    10301.06    353.32 o
   3   1   9     4114.78     4080.97    178.94 o
   4   1   9       36.77       96.87     42.99 o
   5   1   9     5564.83     5903.35    339.28 o
   6   1   9    12085.33    11812.66    428.74 o
   7   1   9      786.65      944.06    103.31 o
   8   1   9     2595.70     2803.80    185.35 o
   9   1   9     4651.28     4522.15    256.09 o
  10   1   9     2070.42     1840.42    209.17 o
  11   1   9       59.38      -44.84    154.14 o
  12   1   9     2095.51     1697.30    249.69 o
 -11   2   9     1553.94     1377.88    304.77 o
 -10   2   9     2363.52     2295.50    181.46 o
  -9   2   9       76.72      100.56    114.51 o
  -8   2   9     2147.13     1870.64    146.40 o
  -7   2   9     4346.47     4051.79    218.05 o
  -6   2   9      852.19      799.18     79.46 o
  -5   2   9      665.54      617.16     69.40 o
  -4   2   9     5954.05     5848.90    227.64 o
  -3   2   9     4937.12     4722.37    283.34 o
  -2   2   9      370.15      422.17     47.03 o
  -1   2   9     2605.86     2476.74    127.39 o
   0   2   9    12795.22    12419.41    415.68 o
   1   2   9     2400.97     2534.58    106.84 o
   2   2   9      507.38      499.19     45.16 o
   3   2   9    11011.13    10500.36    460.77 o
   4   2   9     6780.12     6609.32    471.36 o
   5   2   9       51.84       52.74     44.03 o
   6   2   9     3341.61     3358.54    165.35 o
   7   2   9     8061.88     8478.73    383.13 o
   8   2   9     2863.21     2740.31    182.57 o
   9   2   9      716.41      827.04    115.43 o
  10   2   9     2424.46     2543.71    197.53 o
  11   2   9     2634.34     2923.32    216.12 o
  12   2   9      217.70      320.08    120.69 o
  13   2   9      961.79      750.73    150.82 o
 -11   3   9        3.13      -69.24    106.83 o
 -10   3   9     1138.97      873.42    133.62 o
  -9   3   9     2506.95     2288.95    176.11 o
  -8   3   9     1353.22     1263.40    129.12 o
  -7   3   9      649.98      627.93     82.31 o
  -6   3   9     5416.92     4971.92    216.22 o
  -5   3   9     1202.05     1261.41    124.91 o
  -4   3   9      294.65      385.03     59.80 o
  -3   3   9     3896.27     4019.70    184.58 o
  -2   3   9     7008.84     6948.76    253.97 o
  -1   3   9      310.13      420.54     45.23 o
   0   3   9     1963.71     2005.93     95.62 o
   1   3   9    13868.67    14018.36    470.93 o
   2   3   9     4931.52     4308.95    169.41 o
   3   3   9      408.14      545.79     52.94 o
   4   3   9     4210.04     3837.46    203.79 o
   5   3   9     6594.79     6575.71    256.66 o
   6   3   9      165.22      245.09     61.70 o
   7   3   9     2493.35     2557.39    151.15 o
   8   3   9     1504.61     1779.66    144.60 o
   9   3   9     2491.40     2485.76    197.70 o
  10   3   9        4.23       55.05    166.76 o
  11   3   9     1279.02     1150.93    315.98 o
  12   3   9     2808.67     2559.01    248.60 o
  13   3   9      549.05      543.69    144.70 o
 -11   4   9     1000.05      934.38    317.34 o
 -10   4   9      297.42      233.39    114.80 o
  -9   4   9      776.40      627.24    120.56 o
  -8   4   9     2573.46     2811.80    236.56 o
  -7   4   9      993.15     1038.07    206.61 o
  -6   4   9      253.58      271.52     67.58 o
  -5   4   9     2745.78     2731.64    145.77 o
  -4   4   9     1724.47     1875.36    113.62 o
  -3   4   9     1361.75     1457.44    107.67 o
  -2   4   9      276.29      328.38     63.55 o
  -1   4   9     6205.52     6389.61    262.24 o
   0   4   9     4614.04     4653.85    196.75 o
   1   4   9       79.12       93.19     34.87 o
   2   4   9     9341.26     9139.34    325.05 o
   3   4   9    10775.74     9666.25    592.59 o
   4   4   9      188.15      172.32    102.26 o
   5   4   9     2261.34     2227.34    123.90 o
   6   4   9    10682.51    10993.81    399.38 o
   7   4   9     2629.81     2909.07    155.38 o
   8   4   9     1186.62     1139.03    119.39 o
   9   4   9     2871.05     3028.65    199.66 o
  10   4   9     3461.01     3779.63    486.61 o
  11   4   9      157.10      -15.49    166.19 o
  12   4   9     1327.16      883.08    231.15 o
  13   4   9     1819.55     1731.09    360.89 o
 -10   5   9     2051.08     2195.69    252.53 o
  -9   5   9      336.15      323.65    248.52 o
  -8   5   9      174.22      199.43     96.53 o
  -7   5   9     1605.14     1618.23    168.66 o
  -6   5   9     2601.95     2606.28    153.84 o
  -5   5   9       44.76      112.07     63.12 o
  -4   5   9     2615.38     2361.01    132.15 o
  -3   5   9     5477.20     5235.81    339.55 o
  -2   5   9     1492.04     1673.25     99.96 o
  -1   5   9       44.95       16.57     37.90 o
   0   5   9     4849.34     4720.58    188.70 o
   1   5   9     8770.95     8807.03    316.06 o
   2   5   9       52.00       21.82     35.67 o
   3   5   9     6373.52     6230.74    239.02 o
   4   5   9     3583.56     3719.53    165.61 o
   5   5   9     2621.30     2632.55    139.40 o
   6   5   9     1383.44     1490.46    107.54 o
   7   5   9     5823.93     5980.65    249.19 o
   8   5   9     5646.63     5795.98    289.60 o
   9   5   9      481.10      654.63    117.45 o
  10   5   9     2014.12     1916.99    162.39 o
  11   5   9     2356.76     2527.75    737.86 o
  12   5   9     2351.75     2369.05    620.58 o
  13   5   9       26.46      -47.40    185.84 o
 -10   6   9       76.66      142.15    156.32 o
  -9   6   9     2265.09     1904.17    238.71 o
  -8   6   9     1744.19     1243.03    190.99 o
  -7   6   9      172.07      197.70     95.61 o
  -6   6   9     1618.42     1526.48    181.77 o
  -5   6   9     3607.62     3570.76    230.00 o
  -4   6   9     2753.12     2816.59    180.57 o
  -3   6   9      127.94      136.58     68.96 o
  -2   6   9     8035.52     8056.16    410.39 o
  -1   6   9     5108.65     5066.29    206.42 o
   0   6   9      151.34      183.94     59.91 o
   1   6   9     4684.74     4621.98    186.47 o
   2   6   9    15063.27    14169.16    483.19 o
   3   6   9     2552.17     2495.52    123.36 o
   4   6   9     1385.50     1466.83     98.64 o
   5   6   9     4732.73     4438.37    198.81 o
   6   6   9    11333.08    11699.71    526.47 o
   7   6   9      250.60      330.58     70.57 o
   8   6   9     4994.54     5392.84    384.59 o
   9   6   9     6906.34     7513.22    360.66 o
  10   6   9     1689.88     1821.85    420.41 o
  11   6   9      240.75      182.11    103.41 o
  12   6   9     3219.65     2614.59    210.98 o
  13   6   9     3672.27     3205.99    300.42 o
  14   6   9       89.95      248.29    133.97 o
 -10   7   9      589.22      424.97    198.43 o
  -9   7   9       62.88      329.38    169.56 o
  -8   7   9     1072.69      907.35    190.98 o
  -7   7   9     2391.07     2593.43    255.16 o
  -6   7   9     1479.65     1695.75    172.77 o
  -5   7   9       49.34      124.29    116.83 o
  -4   7   9     6526.49     6893.96    283.86 o
  -3   7   9     8580.26     8287.88    322.67 o
  -2   7   9       35.56      100.27     50.21 o
  -1   7   9     9070.47     8919.83    439.01 o
   0   7   9     7127.94     7256.39    276.40 o
   1   7   9      939.31      843.19    164.19 o
   2   7   9     1847.85     1876.34    114.34 o
   3   7   9    14135.64    13459.30    542.81 o
   4   7   9     5466.22     5224.72    217.76 o
   5   7   9      225.91      288.61     66.33 o
   6   7   9     4594.78     4821.09    217.30 o
   7   7   9    10173.14    10410.69    396.13 o
   8   7   9     1503.41     1580.37    143.81 o
   9   7   9      533.88      496.75    103.76 o
  10   7   9     4892.36     5098.05    445.41 o
  11   7   9     3906.08     4135.57    521.76 o
  12   7   9        7.34       32.63    190.84 o
  13   7   9     2317.61     1887.08    190.23 o
  14   7   9     2536.55     2064.80    206.32 o
  -9   8   9     1056.36     1114.71    234.48 o
  -8   8   9      441.84      300.65    172.38 o
  -7   8   9      312.44      338.89    161.72 o
  -6   8   9     2819.68     2758.90    356.79 o
  -5   8   9     1732.41     2038.86    185.81 o
  -4   8   9       93.47      135.41     87.04 o
  -3   8   9     6188.30     6454.00    329.20 o
  -2   8   9     3163.91     3228.90    297.22 o
  -1   8   9      268.49      208.55    113.31 o
   0   8   9     1176.09     1178.24    112.19 o
   1   8   9     5472.39     5168.93    291.49 o
   2   8   9     3130.23     2908.72    149.56 o
   3   8   9       57.33       38.11     48.91 o
   4   8   9     2371.92     2337.00    495.38 o
   5   8   9     7324.31     6902.98    280.03 o
   6   8   9     1694.43     1734.06    125.70 o
   7   8   9     1338.55     1381.47    223.72 o
   8   8   9    11430.42    12938.98    550.82 o
   9   8   9     3238.91     3145.41    210.02 o
  10   8   9      502.12      449.48    109.66 o
  11   8   9     2036.75     1924.73    174.03 o
  12   8   9     2679.34     2485.11    206.66 o
  13   8   9      256.92      170.95    115.57 o
  14   8   9      106.96      210.06    155.96 o
  -9   9   9      206.82      240.67    199.32 o
  -7   9   9      763.20      602.71    174.10 o
  -6   9   9      169.37      235.55    215.67 o
  -5   9   9     1079.17     1018.25    183.23 o
  -4   9   9     1686.43     1812.71    173.42 o
  -3   9   9      293.60      177.62     94.03 o
  -2   9   9      459.97      492.50    129.93 o
  -1   9   9     3858.69     4087.12    286.48 o
   0   9   9     3011.41     2918.26    187.60 o
   1   9   9       81.39      256.65    276.27 o
   2   9   9     3049.57     2755.43    342.48 o
   3   9   9     7980.00     7834.04    426.69 o
   4   9   9     1316.43     1433.19    109.96 o
   5   9   9     2785.13     2919.60    157.54 o
   6   9   9     9451.38     8994.14    354.66 o
   7   9   9     1533.72     1735.51    160.52 o
   8   9   9      809.53     1074.65    220.82 o
   9   9   9     4307.15     4597.51    277.76 o
  10   9   9     3533.80     3625.01    240.43 o
  11   9   9       70.05        5.81    222.33 o
  12   9   9      637.80      459.12    284.60 o
  13   9   9     1899.87      603.49    479.16 o
  14   9   9     1593.34     1597.90    191.29 o
  -8  10   9      453.61      507.65    193.62 o
  -7  10   9     1630.71     1715.01    244.04 o
  -6  10   9      860.18      850.59    171.92 o
  -5  10   9       75.21       78.53    219.95 o
  -4  10   9      652.71      725.65    401.19 o
  -3  10   9     2307.82     2429.13    450.71 o
  -2  10   9     2422.48     2494.37    328.16 o
  -1  10   9      809.83      925.02    118.87 o
   0  10   9     4380.39     4426.36    846.10 o
   1  10   9     1840.23     1528.43    361.81 o
   2  10   9       20.54      -28.57     63.18 o
   3  10   9     3875.90     3799.95    224.90 o
   4  10   9     8170.96     8398.75    396.94 o
   5  10   9     1596.22     1385.32    134.52 o
   6  10   9     1353.33     1328.11    162.60 o
   7  10   9     5518.20     6003.47    669.41 o
   8  10   9     4847.33     4983.91    443.13 o
   9  10   9       78.86      158.96     94.74 o
  10  10   9     1579.36     1903.53    180.62 o
  11  10   9     2543.00     2962.52    224.11 o
  12  10   9      772.93      607.61    180.93 o
  13  10   9      351.13      293.59    129.73 o
  -7  11   9       13.62        5.97    159.72 o
  -6  11   9     1382.34     1351.82    222.16 o
  -5  11   9     1139.46     1306.55    184.47 o
  -4  11   9      279.12      333.99    155.78 o
  -3  11   9      868.94     1107.46    203.44 o
  -2  11   9     3261.29     3508.36   1301.14 o
  -1  11   9     2165.13     2461.75    371.37 o
   0  11   9       42.90       83.19    121.62 o
   1  11   9     2985.35     3008.19    198.16 o
   2  11   9     6006.78     4977.55    857.08 o
   3  11   9      999.08      908.30    119.98 o
   4  11   9     1608.05     1234.90    168.60 o
   5  11   9     7251.75     6853.73    526.62 o
   6  11   9     3178.21     2974.23    229.42 o
   7  11   9       78.53      136.22    126.59 o
   8  11   9     3761.46     3516.72    405.26 o
   9  11   9     4932.02     5466.62    352.65 o
  10  11   9      393.38      303.02    118.87 o
  11  11   9      411.02      555.90    136.29 o
  12  11   9     2915.50     3094.09    335.60 o
  13  11   9     1815.03     1557.21    214.24 o
  -6  12   9      129.29      131.88    138.85 o
  -5  12   9     1282.87     1234.85    483.98 o
  -4  12   9     2259.05     2444.36    836.35 o
  -3  12   9      814.07      925.43    484.82 o
  -2  12   9      222.56       81.31    134.01 o
  -1  12   9     4340.57     3861.07    680.09 o
   0  12   9     2719.75     2692.25    384.33 o
   1  12   9      350.48      293.22     88.25 o
   2  12   9     2792.72     2633.28    434.87 o
   3  12   9     7245.10     7460.78   1054.62 o
   4  12   9      313.68      184.66    212.71 o
   5  12   9       13.29      -52.04    111.63 o
   6  12   9     1507.69     1755.09    198.37 o
   7  12   9     4239.63     4615.41    284.59 o
   8  12   9      422.91      349.29    239.91 o
   9  12   9      710.68      475.66    142.45 o
  10  12   9     3585.90     3934.87    306.96 o
  11  12   9     2349.68     3475.24    284.91 o
  12  12   9        9.12      -16.62    112.40 o
  13  12   9     1240.28     1283.68    194.78 o
  -5  13   9      463.29      552.25    435.72 o
  -4  13   9      150.93      334.07    226.86 o
  -3  13   9     2179.76     2291.62    213.59 o
  -2  13   9     3031.34     2879.92    805.47 o
  -1  13   9      104.36       32.19    138.14 o
   0  13   9     2250.45     2224.27    379.88 o
   1  13   9     2946.09     2647.80    881.13 o
   2  13   9     1358.77     1277.21    558.45 o
   3  13   9      392.09      234.39     96.75 o
   4  13   9     4897.10     4930.48    408.18 o
   5  13   9     3208.54     3006.33    671.07 o
   6  13   9       21.73       86.70    100.73 o
   7  13   9     1062.09     1221.69    164.01 o
   8  13   9     4282.16     4717.46    645.70 o
   9  13   9     1844.34     1907.42    211.59 o
  10  13   9       72.40      100.97    128.26 o
  11  13   9     2780.51     2940.24    270.46 o
  12  13   9     1835.34     2182.45    232.42 o
  -5  14   9      957.44     1239.98    795.16 o
  -4  14   9      430.82      670.27    352.07 o
  -3  14   9       31.38      261.17    135.73 o
  -2  14   9      478.32      407.40    194.99 o
  -1  14   9     3636.55     3702.05    798.59 o
   0  14   9      675.37      621.85    168.57 o
   1  14   9      487.09      660.67    258.73 o
   2  14   9     2807.22     2552.41    534.11 o
   3  14   9     2072.67     2224.27    605.69 o
   4  14   9        1.47       33.82     94.79 o
   5  14   9     1896.41     1991.17    770.60 o
   6  14   9     3944.84     4278.49    781.55 o
   7  14   9      684.74      534.57    140.30 o
   8  14   9      468.16      473.10    137.89 o
   9  14   9     2586.54     2817.64    260.16 o
  10  14   9     1923.79     2618.80    254.89 o
  11  14   9       74.30       44.32    138.01 o
  12  14   9      895.83      938.97    187.43 o
  -3  15   9     1214.74     1238.96    499.04 o
  -2  15   9      295.71      565.00    253.84 o
  -1  15   9      712.00      637.96    417.66 o
   0  15   9     3098.64     3142.49    989.11 o
   1  15   9      616.51      793.56    485.96 o
   2  15   9       66.05        5.64     96.01 o
   3  15   9     1778.72     1770.65    391.45 o
   4  15   9     3139.25     3209.90    947.83 o
   5  15   9      337.98      361.94    165.98 o
   6  15   9      675.03      780.12    260.14 o
   7  15   9     1941.01     2182.98    478.63 o
   8  15   9      771.02     1012.82    179.57 o
   9  15   9        2.58       48.91    129.45 o
  10  15   9      557.78      508.54    156.20 o
  11  15   9     2628.31     3013.78    287.84 o
  -2  16   9     1640.33     1875.98   1002.92 o
  -1  16   9      987.30      922.03    167.55 o
   0  16   9       29.56      190.80    235.96 o
   1  16   9     2102.90     2189.89    724.64 o
   2  16   9     2467.69     2565.27   1116.93 o
   3  16   9      117.80       -2.95    112.60 o
   4  16   9      878.84      925.59    340.29 o
   5  16   9     3583.79     3949.69    861.48 o
   6  16   9      997.74     1116.10    175.62 o
   7  16   9       16.19     -106.13    108.12 o
   8  16   9     2070.28     2093.76    538.27 o
   9  16   9     2187.00     2436.72    261.18 o
  10  16   9      109.26      -12.21    134.36 o
   0  17   9     1567.61     1587.71    373.97 o
   1  17   9        6.07       85.29    110.84 o
   2  17   9      780.71      952.11    255.01 o
   3  17   9     1342.97     1498.15    518.57 o
   4  17   9     1014.18      959.50    341.22 o
   5  17   9      142.74      153.78    121.00 o
   6  17   9     2053.06     2100.67    225.16 o
   7  17   9     1601.59     2078.70    435.30 o
   8  17   9      107.50       89.20    359.98 o
   9  17   9     1008.07     1010.17    205.49 o
   3  18   9       68.14      -57.54    332.04 o
   4  18   9     1650.00     1840.17    585.13 o
   5  18   9     2944.43     3547.96    954.33 o
   6  18   9      135.92      338.03    166.53 o
   7  18   9     1742.78     2112.01    741.93 o
   8  18   9     2966.86     4224.41    894.48 o
  -6 -11  10      695.41      651.04    186.86 o
  -5 -11  10     2033.93     2466.35    278.22 o
  -4 -11  10      432.97      555.16    223.16 o
  -3 -11  10      281.59      393.52    205.17 o
  -2 -11  10     1699.98     1670.50    298.34 o
  -1 -11  10     1327.26     1433.27    290.97 o
   0 -11  10       13.52      118.64    197.61 o
   1 -11  10      810.62      740.12    265.64 o
  -8 -10  10     1186.17     1328.71    220.89 o
  -7 -10  10     2052.62     2451.44    270.47 o
  -6 -10  10      282.66      344.98    165.25 o
  -5 -10  10      572.50      694.90    181.68 o
  -4 -10  10     1652.21     1799.16    237.72 o
  -3 -10  10     1005.72     1018.96    194.95 o
  -2 -10  10       19.13       32.76    137.99 o
  -1 -10  10     1639.33     1822.11    230.15 o
   0 -10  10     1598.97     1365.91    283.99 o
   1 -10  10       63.14       53.56    189.00 o
   2 -10  10      329.92      325.16    253.84 o
   3 -10  10     1517.86     1706.72    359.21 o
  -9  -9  10     1415.49     1701.13    431.60 o
  -8  -9  10      120.41      328.36    166.77 o
  -7  -9  10      749.09      905.22    188.82 o
  -6  -9  10     2428.44     2679.60    275.09 o
  -5  -9  10      760.32      866.24    181.33 o
  -4  -9  10       26.48      -41.44    122.31 o
  -3  -9  10     2405.16     2543.26    257.77 o
  -2  -9  10     2503.59     2831.42    277.39 o
  -1  -9  10       39.29      115.57    130.32 o
   0  -9  10     1276.70     1254.32    197.88 o
   1  -9  10     1285.89     1502.78    361.62 o
   2  -9  10      552.69      576.37    165.84 o
   3  -9  10        8.02        4.04    151.63 o
   4  -9  10     1143.06     1683.32    340.26 o
 -10  -8  10       32.63       66.70    312.78 o
  -9  -8  10      529.55      805.06    347.14 o
  -8  -8  10     1840.38     2017.57    243.38 o
  -7  -8  10     1096.57     1078.69    205.56 o
  -6  -8  10      394.68      716.50    165.32 o
  -5  -8  10     1911.14     1963.16    224.48 o
  -4  -8  10     1791.01     1766.69    211.41 o
  -3  -8  10      135.13      412.69    139.44 o
  -2  -8  10     2072.30     2585.45    244.56 o
  -1  -8  10     3167.70     3298.53    277.75 o
   0  -8  10      831.54      782.19    162.52 o
   1  -8  10      100.18      274.28    137.56 o
   2  -8  10     2094.67     1968.12    225.35 o
   3  -8  10     1747.76     1491.27    206.98 o
   4  -8  10      100.73      -67.11    132.84 o
   5  -8  10      824.99      856.38    241.16 o
   6  -8  10     2526.40     1147.66    310.96 o
 -10  -7  10     1650.17     1835.34    411.70 o
  -9  -7  10      387.56      345.15    283.98 o
  -8  -7  10      512.73      625.48    157.56 o
  -7  -7  10     2344.91     2733.47    268.17 o
  -6  -7  10     1365.51     1777.87    209.63 o
  -5  -7  10       38.87       85.14    111.46 o
  -4  -7  10      924.02      885.29    159.61 o
  -3  -7  10     3776.24     4158.86    307.89 o
  -2  -7  10      646.10      582.44    143.45 o
  -1  -7  10      770.18      885.42    159.67 o
   0  -7  10     2583.46     2450.17    229.68 o
   1  -7  10     1512.17     1674.77    199.01 o
   2  -7  10       34.02       80.50    121.73 o
   3  -7  10     1711.77     1793.35    321.16 o
   4  -7  10     2901.55     2622.86    574.36 o
   5  -7  10      346.73      310.84    155.76 o
   6  -7  10      325.22      233.40    229.20 o
   7  -7  10     1086.70      842.17    301.24 o
 -10  -6  10      521.34      650.58    316.96 o
  -9  -6  10     2545.61     2748.02    441.35 o
  -8  -6  10      892.76     1076.37    182.21 o
  -7  -6  10      209.96        9.91    233.82 o
  -6  -6  10     2827.70     3175.52    304.18 o
  -5  -6  10     1845.60     2005.25    213.95 o
  -4  -6  10       86.28       26.77     98.00 o
  -3  -6  10      477.83      563.88    136.33 o
  -2  -6  10     2551.34     2480.17    223.60 o
  -1  -6  10     1959.47     1988.65    200.28 o
   0  -6  10      174.11       34.21     91.15 o
   1  -6  10     1397.89     1350.16    174.93 o
   2  -6  10     2698.42     2790.72    243.74 o
   3  -6  10      471.21      477.19    144.53 o
   4  -6  10     1322.46     1418.43    307.41 o
   5  -6  10     2925.85     2779.75    422.99 o
   6  -6  10      908.75      733.06    277.48 o
   7  -6  10       22.95      258.32    244.31 o
   8  -6  10      447.38      309.07    272.47 o
 -11  -5  10     1483.32     1577.12    387.27 o
 -10  -5  10      862.62     1134.21    339.06 o
  -9  -5  10      102.72      204.67    250.17 o
  -8  -5  10     2735.95     2432.93    387.76 o
  -7  -5  10     2391.16     2485.70    292.05 o
  -6  -5  10       69.88       89.95    107.38 o
  -5  -5  10     2048.70     2228.15    246.39 o
  -4  -5  10     2861.00     3056.13    248.95 o
  -3  -5  10     1181.77     1260.68    163.61 o
  -2  -5  10       91.76      146.56     95.76 o
  -1  -5  10     7583.06     7325.16    433.23 o
   0  -5  10     5634.38     5765.53    359.29 o
   1  -5  10       25.91       72.87     95.57 o
   2  -5  10     2968.15     2945.24    409.82 o
   3  -5  10     4159.02     4636.06    982.20 o
   4  -5  10      636.34      543.66    148.63 o
   5  -5  10      500.10      562.01    185.90 o
   6  -5  10     2823.70     2382.99    384.11 o
   7  -5  10     1477.54     1188.20    331.78 o
   8  -5  10       44.60      501.84    380.59 o
   9  -5  10      560.51     1586.94    530.30 o
 -11  -4  10      361.49      276.08    264.55 o
 -10  -4  10     2639.73     2530.74    418.66 o
  -9  -4  10     1196.77     1270.66    314.29 o
  -8  -4  10       21.00       58.51    216.60 o
  -7  -4  10     2394.07     2450.61    248.38 o
  -6  -4  10     3503.22     3936.49    291.87 o
  -5  -4  10      755.74      875.28    199.88 o
  -4  -4  10     1214.49     1110.86    151.75 o
  -3  -4  10     4306.46     4377.92    300.10 o
  -2  -4  10     2024.79     2065.61    190.37 o
  -1  -4  10       31.41       16.81     84.56 o
   0  -4  10     3782.13     3766.47    265.79 o
   1  -4  10     4509.78     4339.80    329.78 o
   2  -4  10     1699.39     1538.66    214.16 o
   3  -4  10      623.55      568.90    134.41 o
   4  -4  10     5007.08     4923.69    343.49 o
   5  -4  10     2706.84     2674.25    250.76 o
   6  -4  10       22.74      186.82    137.28 o
   7  -4  10     1600.42     1959.19    440.23 o
   8  -4  10     2103.57     2815.01    534.59 o
   9  -4  10      565.37      665.52    412.77 o
 -11  -3  10      899.84      953.63    318.96 o
 -10  -3  10       48.10      142.70    248.19 o
  -9  -3  10     2222.51     2179.17    365.85 o
  -8  -3  10     2367.90     3030.54    394.94 o
  -7  -3  10      251.82      365.63    126.28 o
  -6  -3  10      327.97      397.76    116.29 o
  -5  -3  10     7740.43     8806.41    494.76 o
  -4  -3  10     4893.22     5173.63    328.19 o
  -3  -3  10      340.59      322.95    103.56 o
  -2  -3  10     3515.75     3593.07    291.63 o
  -1  -3  10     8547.95     8191.87    455.45 o
   0  -3  10      786.77      732.43    202.21 o
   1  -3  10     2412.48     2274.33    197.40 o
   2  -3  10     5987.44     5711.66    356.22 o
   3  -3  10     2484.05     2749.63    230.59 o
   4  -3  10      325.30      229.11    111.21 o
   5  -3  10     2830.06     2874.45    258.34 o
   6  -3  10     4106.17     4364.10    345.80 o
   7  -3  10      962.12      906.99    352.97 o
   8  -3  10      333.22      516.23    371.50 o
   9  -3  10     2690.53     3569.23    615.70 o
  10  -3  10     1644.02     1911.25    537.89 o
 -11  -2  10     1146.74     1133.52    317.36 o
 -10  -2  10     1589.34     1795.62    339.39 o
  -9  -2  10      228.84      189.57    209.54 o
  -8  -2  10      370.32      623.05    226.19 o
  -7  -2  10     5251.14     5332.56    347.64 o
  -6  -2  10     2391.17     2556.38    221.47 o
  -5  -2  10      419.20      518.26    116.18 o
  -4  -2  10     4323.16     4599.74    296.55 o
  -3  -2  10     4090.80     4216.36    279.44 o
  -2  -2  10       41.62       26.49    101.91 o
  -1  -2  10     2519.23     2689.00    206.63 o
   0  -2  10     6235.32     5617.72    420.47 o
   1  -2  10     1064.82     1113.02    169.32 o
   2  -2  10       41.57       49.09     84.38 o
   3  -2  10     1071.06     1155.05    149.85 o
   4  -2  10     6130.04     6548.17    405.18 o
   5  -2  10     1101.89     1331.65    230.00 o
   6  -2  10     1398.22     1289.42    348.85 o
   7  -2  10     3847.48     4155.66    573.33 o
   8  -2  10     2189.30     2644.02    526.33 o
   9  -2  10       37.05      215.56    345.18 o
  10  -2  10     1630.20     1988.81    525.28 o
  11  -2  10     2062.56     1982.70    562.09 o
 -11  -1  10       28.30      152.42    227.83 o
 -10  -1  10      878.58     1169.48    303.00 o
  -9  -1  10     1956.47     2156.00    343.66 o
  -8  -1  10      484.54      616.74    218.92 o
  -7  -1  10      266.08      302.30    112.79 o
  -6  -1  10     2629.45     3101.19    244.21 o
  -5  -1  10     1789.89     1714.23    172.37 o
  -4  -1  10       18.55       -5.88     75.95 o
  -3  -1  10      255.35      265.05     91.23 o
  -2  -1  10     3250.03     3303.38    230.24 o
  -1  -1  10     2763.59     2612.14    197.55 o
   0  -1  10      748.18      817.53    176.70 o
   1  -1  10     2186.57     2351.26    193.29 o
   2  -1  10     5824.70     5440.93    331.91 o
   3  -1  10     1891.44     1913.75    183.98 o
   4  -1  10     1215.10     1279.61    162.87 o
   5  -1  10     7832.52     8298.76    499.18 o
   6  -1  10     2925.90     3014.91    390.05 o
   7  -1  10      154.98      161.78    291.11 o
   8  -1  10     3134.65     3624.56    558.46 o
   9  -1  10     1944.21     1782.53    475.20 o
  10  -1  10       41.33       50.72    374.99 o
  11  -1  10      601.82      818.01    456.09 o
 -11   0  10     1827.66     1643.45    335.63 o
 -10   0  10      420.18      552.82    246.72 o
  -9   0  10      668.43      560.23    225.98 o
  -8   0  10     1613.20     1391.05    265.79 o
  -7   0  10     1513.79     1506.49    189.49 o
  -6   0  10        1.00       35.20     91.93 o
  -5   0  10     1932.67     2255.99    198.53 o
  -4   0  10     6128.26     6295.18    367.49 o
  -3   0  10     2850.10     2884.94    213.50 o
  -2   0  10     1655.14     1747.15    172.50 o
  -1   0  10     7114.52     6588.34    371.64 o
   0   0  10     4624.17     4496.07    309.70 o
   1   0  10      366.33      442.34     95.65 o
   2   0  10     3255.83     3069.31    220.56 o
   3   0  10     7350.75     7695.89    437.38 o
   4   0  10     2494.22     2583.26    220.44 o
   5   0  10      906.85      993.99    230.93 o
   6   0  10     7206.53     7295.60    292.77 o
   7   0  10     3040.88     3489.31    210.33 o
   8   0  10      283.78      167.03     87.06 o
   9   0  10     1959.83     2173.47    195.08 o
  10   0  10     3557.50     3836.31    257.27 o
  11   0  10      640.78      683.89    439.28 o
  12   0  10      243.78      -43.71    418.10 o
 -11   1  10      824.99      732.82    275.70 o
 -10   1  10     2047.96     1518.02    309.65 o
  -9   1  10      818.89      473.41    231.31 o
  -8   1  10      215.06      -26.45    157.63 o
  -7   1  10     2510.42     2895.01    233.69 o
  -6   1  10     2836.01     3079.01    307.90 o
  -5   1  10      823.20      808.37    126.09 o
  -4   1  10     2153.18     2135.98    184.73 o
  -3   1  10     8373.63     8305.82    635.59 o
  -2   1  10     4291.86     4378.59    274.76 o
  -1   1  10      152.13      291.18    101.60 o
   0   1  10     7863.86     7446.78    408.91 o
   1   1  10    11412.10    10445.76    544.70 o
   2   1  10      760.12      745.93    113.68 o
   3   1  10     2097.98     2152.50    189.91 o
   4   1  10     5675.06     6234.98    277.41 o
   5   1  10     6179.96     6567.92    306.55 o
   6   1  10       29.87       55.97     57.44 o
   7   1  10     6707.78     6917.40    330.46 o
   8   1  10     4991.67     4821.99    265.15 o
   9   1  10      362.54      523.01    177.69 o
  10   1  10      340.07      258.68    105.48 o
  11   1  10     3154.85     3389.94    244.45 o
  12   1  10     1922.74     1348.61    179.61 o
 -11   2  10      323.90      326.08    254.19 o
 -10   2  10      316.82      447.69    236.79 o
  -9   2  10     2895.79     2837.42    357.44 o
  -8   2  10     1700.16     1733.22    281.84 o
  -7   2  10       13.30        3.23     91.48 o
  -6   2  10     1437.65     1482.81    163.47 o
  -5   2  10     7608.81     8010.37    447.08 o
  -4   2  10     3280.80     3036.74    226.13 o
  -3   2  10      880.46     1056.12    150.24 o
  -2   2  10     5353.65     5103.01    307.01 o
  -1   2  10     8226.10     8340.08    449.52 o
   0   2  10      318.29      391.38     90.74 o
   1   2  10     6019.82     5742.89    332.87 o
   2   2  10    13932.94    13530.66    458.98 o
   3   2  10     3351.67     3365.87    177.36 o
   4   2  10      170.93      270.45     54.31 o
   5   2  10     8015.24     8520.02    518.04 o
   6   2  10     8295.36     8661.74    494.23 o
   7   2  10      461.08      450.74     86.96 o
   8   2  10     1903.32     1989.80    248.66 o
   9   2  10     4331.76     4526.99    261.53 o
  10   2  10     1259.61     1302.84    144.07 o
  11   2  10       50.59      171.93    105.59 o
  12   2  10     2266.64     1991.03    337.14 o
 -11   3  10     1950.81     1970.67    344.13 o
 -10   3  10     1601.08     1677.52    311.34 o
  -9   3  10       45.02     -176.43    176.43 o
  -8   3  10     3393.00     3214.02    366.28 o
  -7   3  10     2547.92     2581.43    150.80 o
  -6   3  10      161.96      186.27     62.26 o
  -5   3  10      973.90      998.61     86.66 o
  -4   3  10     7980.28     7805.80    435.44 o
  -3   3  10     1780.86     1857.54    106.41 o
  -2   3  10       89.97      139.04     42.67 o
  -1   3  10     1744.33     1766.20     91.80 o
   0   3  10     8586.26     8819.73    306.45 o
   1   3  10     1295.22     1308.82     76.79 o
   2   3  10      545.74      672.57     65.23 o
   3   3  10     4457.31     4471.28    182.53 o
   4   3  10     5297.65     4843.04    206.10 o
   5   3  10     1171.52     1336.18    113.78 o
   6   3  10     1367.83     1492.23    195.46 o
   7   3  10     9385.48     9369.58    359.89 o
   8   3  10     3859.07     4190.40    241.82 o
   9   3  10      531.08      533.69    105.77 o
  10   3  10     2643.42     2631.11    198.40 o
  11   3  10     2538.71     2309.62    192.75 o
  12   3  10      199.60      286.62    122.90 o
  13   3  10     1205.77      880.98    167.48 o
 -10   4  10     1884.35     1576.10    302.68 o
  -9   4  10     2190.48     1864.41    475.77 o
  -8   4  10      187.95      408.30    100.17 o
  -7   4  10     2453.31     2265.59    144.55 o
  -6   4  10     2548.41     2379.80    218.55 o
  -5   4  10      680.02      614.85     82.40 o
  -4   4  10       51.53       54.32     54.13 o
  -3   4  10     5691.99     5822.14    231.12 o
  -2   4  10     4955.26     4748.46    192.88 o
  -1   4  10       41.29       70.53     37.64 o
   0   4  10     1142.35     1306.28     81.25 o
   1   4  10     5947.93     5631.44    214.70 o
   2   4  10     4204.40     4060.03    167.44 o
   3   4  10      673.69      583.26     74.44 o
   4   4  10     3294.54     3211.59    153.10 o
   5   4  10     6325.52     6597.86    451.22 o
   6   4  10      236.55      245.74     62.10 o
   7   4  10      364.40      316.85     74.47 o
   8   4  10     4294.50     4965.01    269.40 o
   9   4  10     2040.05     2027.13    167.58 o
  10   4  10      105.95       22.54    111.04 o
  11   4  10     1330.56     1530.33    164.76 o
  12   4  10     2944.26     3123.32    511.34 o
  13   4  10      333.49      221.96    128.54 o
 -10   5  10       50.26      258.37    148.35 o
  -9   5  10      545.66      454.13    127.27 o
  -8   5  10     2828.88     2745.52    197.97 o
  -7   5  10      671.81      498.61    103.93 o
  -6   5  10      281.90      195.41    101.55 o
  -5   5  10     2873.21     2745.39    159.60 o
  -4   5  10     4713.77     4535.67    200.88 o
  -3   5  10      141.82      200.14     56.66 o
  -2   5  10      785.29      793.41     72.88 o
  -1   5  10     7449.37     7292.69    346.75 o
   0   5  10     2887.29     2892.11    134.44 o
   1   5  10      573.48      675.24     62.02 o
   2   5  10     5228.68     5036.08    200.95 o
   3   5  10     6092.82     5832.20    240.51 o
   4   5  10      418.38      393.88     76.41 o
   5   5  10     2065.16     2141.62    128.81 o
   6   5  10     4163.21     4470.77    238.48 o
   7   5  10     1928.01     2175.12    187.32 o
   8   5  10       17.96        0.89    189.33 o
   9   5  10     1483.81     1584.47    155.32 o
  10   5  10     2987.83     3075.46    256.01 o
  11   5  10      984.07      596.39    146.46 o
  12   5  10      749.46      573.73    131.02 o
  13   5  10     2117.46     2063.91    202.36 o
 -10   6  10     1599.46     1546.07    237.14 o
  -9   6  10      412.98      275.16    147.07 o
  -8   6  10      306.42      213.82    136.97 o
  -7   6  10     3427.97     3180.78    239.21 o
  -6   6  10     2234.09     2248.99    277.27 o
  -5   6  10        9.38      -44.88     66.02 o
  -4   6  10     2683.49     2743.92    237.13 o
  -3   6  10     7091.96     6955.14    415.04 o
  -2   6  10     1183.00     1111.24     87.81 o
  -1   6  10      107.12       70.61     82.02 o
   0   6  10     5178.64     5480.78    245.34 o
   1   6  10     9310.29     8633.18    637.49 o
   2   6  10       60.44       86.58     44.54 o
   3   6  10     2912.39     3101.77    145.24 o
   4   6  10     7250.90     6466.93    466.37 o
   5   6  10     2987.52     2973.49    198.30 o
   6   6  10      673.07      772.34     88.12 o
   7   6  10     2344.79     2563.04    152.76 o
   8   6  10     6484.06     7492.35    358.36 o
   9   6  10     1206.78     1424.49    190.67 o
  10   6  10      985.17      919.62    128.04 o
  11   6  10     2977.87     2713.21    206.44 o
  12   6  10     2093.92     2053.18    190.47 o
  13   6  10      143.68      205.48    121.20 o
  -9   7  10     2283.36     2071.45    263.03 o
  -8   7  10     1465.23     1796.42    236.71 o
  -7   7  10        1.40      190.87    143.76 o
  -6   7  10     1657.47     1496.92    167.19 o
  -5   7  10     4289.62     4094.52    400.52 o
  -4   7  10     1194.03     1200.55    216.67 o
  -3   7  10      631.21      600.42     80.06 o
  -2   7  10     9857.25    10137.43    377.68 o
  -1   7  10     7012.64     7223.37    288.31 o
   0   7  10      230.53      216.50     53.14 o
   1   7  10     6927.32     6622.92    277.84 o
   2   7  10    13093.83    12630.06    466.96 o
   3   7  10     1747.92     1679.28    102.99 o
   4   7  10     1297.11     1380.85     97.18 o
   5   7  10     5486.27     5220.33    227.75 o
   6   7  10     5211.28     4929.50    226.82 o
   7   7  10      119.78      181.11     71.06 o
   8   7  10     3880.05     4515.49    257.99 o
   9   7  10     3937.93     4942.51    329.54 o
  10   7  10     1476.01     1669.58    279.79 o
  11   7  10      391.80      495.13    164.19 o
  12   7  10     2489.06     2337.97    263.98 o
  13   7  10     2446.10     2180.31    205.98 o
  -9   8  10      113.04     -161.00    161.00 o
  -8   8  10     2385.23     2472.93    287.75 o
  -7   8  10     1719.99     1958.33    241.32 o
  -6   8  10       85.90      204.59    164.12 o
  -5   8  10      963.57     1058.16    188.64 o
  -4   8  10     5101.37     5591.02    309.99 o
  -3   8  10     2564.90     2719.46    193.36 o
  -2   8  10      431.71      302.85    115.02 o
  -1   8  10     4846.34     4748.27    254.64 o
   0   8  10     1706.74     1871.48    142.29 o
   1   8  10     2877.10     2685.81    135.99 o
   2   8  10      147.48      257.48     64.88 o
   3   8  10    10399.02    10066.67    371.84 o
   4   8  10     8954.75     8483.68    484.32 o
   5   8  10      222.51      236.51     68.53 o
   6   8  10     5235.84     4865.25    223.20 o
   7   8  10     7067.29     7784.79    580.87 o
   8   8  10     1977.74     2369.21    215.94 o
   9   8  10     1373.52     1938.06    168.12 o
  10   8  10     5003.72     5474.60    308.77 o
  11   8  10     2278.93     3005.22    719.47 o
  12   8  10        7.94      -58.41    161.37 o
  13   8  10     2343.41     2253.45    710.89 o
  -8   9  10       33.33      -56.88    163.55 o
  -7   9  10     1334.23     1406.84    225.26 o
  -6   9  10     2616.54     2757.58    911.50 o
  -5   9  10      749.28      637.06    169.74 o
  -4   9  10      239.62      227.82    150.59 o
  -3   9  10     4856.01     5003.10    456.66 o
  -2   9  10     4271.13     4154.01    377.26 o
  -1   9  10      814.35      812.16    177.99 o
   0   9  10      759.10      834.69    105.65 o
   1   9  10     9933.93     9961.17    448.66 o
   2   9  10     5249.65     5038.41    264.57 o
   3   9  10      569.72      644.20     92.68 o
   4   9  10     7311.38     7135.22    618.33 o
   5   9  10     6715.02     6822.88    451.46 o
   6   9  10      622.71      604.11     97.53 o
   7   9  10     4224.32     4261.18    216.57 o
   8   9  10     8336.13     9329.15    434.43 o
   9   9  10     1676.96     2030.24    339.09 o
  10   9  10      167.29      259.33    111.09 o
  11   9  10     3175.23     3389.53    254.23 o
  12   9  10     1664.30     1767.18    189.74 o
  13   9  10      176.99      142.51    320.91 o
  -8  10  10     2091.42     1924.14    283.41 o
  -7  10  10      228.34      302.30    160.12 o
  -6  10  10      424.03      430.43    143.60 o
  -5  10  10     2833.68     3627.09    601.86 o
  -4  10  10     2585.47     2313.61    208.98 o
  -3  10  10        6.75       85.01     91.70 o
  -2  10  10     4411.70     4527.40    523.12 o
  -1  10  10     5035.54     5078.51   1063.85 o
   0  10  10      116.74      140.71     74.54 o
   1  10  10      782.62      806.61    289.99 o
   2  10  10     4523.92     4329.64    753.40 o
   3  10  10     3022.24     2899.69    187.87 o
   4  10  10      272.17      281.03     85.33 o
   5  10  10     2355.35     2380.82    300.95 o
   6  10  10     5462.15     5357.25    288.60 o
   7  10  10     1573.14     1637.22    140.07 o
   8  10  10      385.95      621.24    124.50 o
   9  10  10     3412.81     4026.77    297.37 o
  10  10  10     3610.80     3897.47    257.75 o
  11  10  10       21.95       78.41    104.08 o
  12  10  10      676.05      649.01    140.65 o
  13  10  10     2108.55     2394.19    407.97 o
  -7  11  10     1673.89     1760.15    258.10 o
  -6  11  10      865.35      714.87    187.08 o
  -5  11  10        1.37      -66.17    116.48 o
  -4  11  10     1320.87     1421.11    644.03 o
  -3  11  10     3561.74     3751.27    884.09 o
  -2  11  10      895.87     1903.48    564.14 o
  -1  11  10      963.12     1163.94    323.24 o
   0  11  10     5103.83     5361.13   1315.19 o
   1  11  10     1888.58     2017.84    287.75 o
   2  11  10        5.78       24.31     74.60 o
   3  11  10     1737.55     1905.84    193.74 o
   4  11  10     9297.29     8943.25   1217.40 o
   5  11  10     1743.10     1924.71    170.00 o
   6  11  10     1502.95     1426.64    234.21 o
   7  11  10     2983.69     2745.62    348.31 o
   8  11  10     2380.80     2661.48    393.27 o
   9  11  10       14.06      110.25    106.15 o
  10  11  10     1208.37     1661.40    194.45 o
  11  11  10     2568.22     3075.36    259.86 o
  12  11  10      495.08      517.58    145.76 o
  13  11  10      118.75       54.10    128.24 o
  -6  12  10     1480.30     1530.18    237.35 o
  -5  12  10     1273.26     1183.15    646.14 o
  -4  12  10      410.44      636.45    274.83 o
  -3  12  10      896.64     2208.05    699.25 o
  -2  12  10     4914.06     4893.48   1433.96 o
  -1  12  10     1805.70     1851.27    344.93 o
   0  12  10        2.86      149.92     83.95 o
   1  12  10     3165.17     3090.18    526.96 o
   2  12  10     3818.10     4122.75    882.09 o
   3  12  10     1011.77      982.17    199.11 o
   4  12  10      465.74      504.34    113.64 o
   5  12  10     5752.99     5917.77    657.11 o
   6  12  10     2312.78     2334.64    361.32 o
   7  12  10        1.41      -42.20     89.57 o
   8  12  10     1933.75     2247.08    199.67 o
   9  12  10     4301.14     4809.85    340.56 o
  10  12  10      984.89     1274.69    181.96 o
  11  12  10      451.98      637.93    151.93 o
  12  12  10     2419.15     3039.29    274.37 o
  -5  13  10      860.69     1118.97    192.19 o
  -4  13  10     1270.41     1369.91    319.52 o
  -3  13  10      751.15     2247.52    774.46 o
  -2  13  10       90.28      -73.83     95.31 o
  -1  13  10     2735.96     3071.77   1132.87 o
   0  13  10     2188.34     2123.27    477.89 o
   1  13  10      481.13      461.12    113.25 o
   2  13  10     1405.29     1465.07    156.12 o
   3  13  10     3265.90     3396.46    893.70 o
   4  13  10     1481.32     1727.06    172.16 o
   5  13  10       20.48      127.76     98.70 o
   6  13  10     1911.54     1740.83    175.54 o
   7  13  10     3437.95     3653.75    255.82 o
   8  13  10      265.64      205.53    142.52 o
   9  13  10      793.86      767.09    165.39 o
  10  13  10     3287.99     3444.25    291.88 o
  11  13  10     1604.15     1658.49    208.56 o
  12  13  10        8.63       13.44    136.69 o
  -4  14  10       60.74       94.25    304.65 o
  -3  14  10     2705.78     2587.39   1326.00 o
  -2  14  10     1870.94     1714.44    612.88 o
  -1  14  10       10.56       38.67    219.47 o
   0  14  10     1283.63     1224.61    259.74 o
   1  14  10     2980.94     3464.17   1069.34 o
   2  14  10      646.01      870.58    329.26 o
   3  14  10      810.10      974.74    150.90 o
   4  14  10     3970.31     3652.93    863.00 o
   5  14  10     2210.11     2477.78    216.95 o
   6  14  10       14.07       -5.92     97.90 o
   7  14  10      966.14     1226.56    169.57 o
   8  14  10     2742.65     3127.03    252.74 o
   9  14  10     1149.32     1575.19    213.06 o
  10  14  10      450.96      247.06    151.42 o
  11  14  10     1607.23     1930.56    229.29 o
  12  14  10     1015.68     1255.07    208.10 o
  -3  15  10        4.86      -61.51    208.13 o
  -2  15  10     1533.13     1587.21    686.78 o
  -1  15  10     2275.05     2225.79   1610.37 o
   0  15  10       95.26       21.94    272.10 o
   1  15  10      689.91      629.52    141.70 o
   2  15  10     2387.99     2460.99    704.61 o
   3  15  10     1470.23     1207.76    520.32 o
   4  15  10       18.31      164.08    263.67 o
   5  15  10     1930.23     2662.81    882.85 o
   6  15  10     3323.00     3573.09    487.51 o
   7  15  10      417.36      612.11    151.69 o
   8  15  10      653.89      694.27    162.29 o
   9  15  10     1923.75     2129.09    244.37 o
  10  15  10     2436.77     1768.21    226.38 o
  11  15  10       56.48      142.33    152.83 o
  -2  16  10      128.23      238.88    360.79 o
  -1  16  10     1170.61      845.75    567.94 o
   0  16  10     2315.49     2262.78    712.03 o
   1  16  10      755.75     1034.48    165.63 o
   2  16  10       21.60      -89.22     91.18 o
   3  16  10     2283.51     2348.35    668.23 o
   4  16  10     2975.77     2990.40    801.90 o
   5  16  10      132.82      271.80    210.37 o
   6  16  10      916.58      729.51    275.15 o
   7  16  10     2911.80     3745.52    648.02 o
   8  16  10      564.69     2003.76    670.93 o
   9  16  10       52.81      177.57    144.40 o
  10  16  10     1757.51     1808.63    235.33 o
   0  17  10       22.28       19.61    132.29 o
   1  17  10     1811.97     2007.34    811.41 o
   2  17  10     2042.59     2322.28    979.25 o
   3  17  10      209.30      343.76    157.16 o
   4  17  10     1160.55     1291.20    279.35 o
   5  17  10     3256.94     3544.89   1234.19 o
   6  17  10     1112.70     1457.00    622.18 o
   7  17  10      159.40      200.49    384.49 o
   8  17  10     2165.64     2707.33    676.13 o
   9  17  10     1934.10     2220.12    268.46 o
   3  18  10     2138.17     1627.06    212.09 o
   4  18  10      635.22     1887.25    832.95 o
   5  18  10      335.09      229.24    152.97 o
   6  18  10     2793.94     3107.26   1499.23 o
   7  18  10     1591.16     2447.68    865.26 o
  -6 -10  11      818.28      823.60    296.35 o
  -5 -10  11     1440.16     1652.06    240.23 o
  -4 -10  11      412.31      623.38    185.93 o
  -3 -10  11      348.42      235.20    160.85 o
  -2 -10  11     2226.95     2118.78    255.68 o
  -1 -10  11     1666.20     1831.61    242.80 o
   0 -10  11        1.57      -29.99    185.90 o
   1 -10  11     1456.83     1786.18    334.67 o
   2 -10  11     2278.35     2969.75    430.78 o
  -8  -9  11     1155.46     1260.08    228.55 o
  -7  -9  11     1186.79     1003.83    307.51 o
  -6  -9  11      279.98      449.03    169.57 o
  -5  -9  11      509.06      579.48    177.25 o
  -4  -9  11     3220.17     3684.62    335.35 o
  -3  -9  11     1100.71     1038.89    197.89 o
  -2  -9  11      190.44      354.91    163.34 o
  -1  -9  11     3069.66     3026.88    285.22 o
   0  -9  11     2424.00     2689.25    503.29 o
   1  -9  11      213.92       88.41    144.96 o
   2  -9  11      920.01     1026.94    199.55 o
   3  -9  11     3165.28     3006.93    976.65 o
   4  -9  11      965.55     1239.62    326.66 o
  -9  -8  11      521.01      746.77    361.59 o
  -8  -8  11        1.43       58.31    149.17 o
  -7  -8  11     1019.63     1101.98    200.80 o
  -6  -8  11     1955.38     2309.76    259.70 o
  -5  -8  11      873.97     1158.85    210.64 o
  -4  -8  11      251.73      277.82    149.62 o
  -3  -8  11     2800.38     2720.04    265.54 o
  -2  -8  11     2915.62     3199.92    428.54 o
  -1  -8  11      142.13      227.82    139.82 o
   0  -8  11     2240.85     2218.28    240.62 o
   1  -8  11     3210.96     3170.18    449.22 o
   2  -8  11      479.25      521.88    301.34 o
   3  -8  11      206.56      156.13    149.76 o
   4  -8  11     2054.64     1770.41    244.98 o
   5  -8  11     1826.22     1757.81    647.97 o
  -9  -7  11      843.09     1111.12    362.83 o
  -8  -7  11     1297.60     1849.94    239.97 o
  -7  -7  11      415.61      618.43    170.96 o
  -6  -7  11      567.45      683.93    213.04 o
  -5  -7  11     2784.95     2704.87    264.71 o
  -4  -7  11     1865.80     1921.72    220.29 o
  -3  -7  11        5.43     -113.17    117.17 o
  -2  -7  11     3045.97     3318.10    280.91 o
  -1  -7  11     3633.77     3780.13    301.61 o
   0  -7  11      238.88      410.30    144.68 o
   1  -7  11      275.91      170.72    131.81 o
   2  -7  11     2659.22     2884.27    267.19 o
   3  -7  11     1106.25     1072.35    189.72 o
   4  -7  11       13.23       91.10    141.95 o
   5  -7  11     1025.15      910.12    355.04 o
   6  -7  11     2436.96     1445.73    337.04 o
  -9  -6  11       11.98      193.49    277.53 o
  -8  -6  11      773.05      592.46    298.12 o
  -7  -6  11     2103.15     2300.18    426.13 o
  -6  -6  11      636.68      651.38    156.07 o
  -5  -6  11        5.05      -13.36    109.35 o
  -4  -6  11     1577.68     1513.46    194.55 o
  -3  -6  11     2392.10     2759.72    250.25 o
  -2  -6  11       88.29      160.49    178.24 o
  -1  -6  11      666.87      674.81    147.39 o
   0  -6  11     2662.93     2617.71    239.76 o
   1  -6  11     1546.74     1475.14    368.34 o
   2  -6  11        4.19      -39.45    113.15 o
   3  -6  11     1288.78     1475.96    291.68 o
   4  -6  11     3624.19     3346.07    468.45 o
   5  -6  11      396.94      274.58    165.34 o
   6  -6  11      421.02     -148.15    194.20 o
   7  -6  11     1720.76     1440.53    358.79 o
 -10  -5  11      791.37      707.38    328.78 o
  -9  -5  11     1190.40     1245.84    345.44 o
  -8  -5  11      499.28      541.10    278.89 o
  -7  -5  11      118.32       57.25    117.94 o
  -6  -5  11     2576.78     2771.60    256.82 o
  -5  -5  11     2043.93     2423.72    309.91 o
  -4  -5  11       97.32      269.35    120.82 o
  -3  -5  11     1170.64     1300.11    177.49 o
  -2  -5  11     4830.14     5179.28    345.24 o
  -1  -5  11      414.30      422.78    129.12 o
   0  -5  11      230.20      262.64    120.68 o
   1  -5  11     2040.89     2340.44    223.97 o
   2  -5  11     3279.27     3142.68    294.36 o
   3  -5  11       16.49      133.32    119.21 o
   4  -5  11     1003.96      787.68    165.76 o
   5  -5  11     3117.27     3501.52    340.74 o
   6  -5  11      515.73      446.32    251.97 o
   7  -5  11       95.43      -69.18    231.21 o
   8  -5  11      499.99      491.07    294.87 o
 -10  -4  11      531.67      692.80    301.71 o
  -9  -4  11      176.86      216.02    247.35 o
  -8  -4  11     2236.97     2339.01    382.26 o
  -7  -4  11     2855.53     3123.84    276.34 o
  -6  -4  11      113.39      235.32    117.03 o
  -5  -4  11     3447.22     3592.76    410.87 o
  -4  -4  11     2305.20     2338.37    222.53 o
  -3  -4  11     1205.67     1410.97    186.13 o
  -2  -4  11      529.93      666.61    134.88 o
  -1  -4  11     7886.51     8047.12    467.00 o
   0  -4  11     2904.86     2985.77    245.40 o
   1  -4  11       39.49      107.54    104.58 o
   2  -4  11     2206.16     2186.64    244.97 o
   3  -4  11     2381.08     2440.11    455.83 o
   4  -4  11      785.08      604.88    156.70 o
   5  -4  11      698.57      846.78    175.61 o
   6  -4  11     2634.69     1841.85    357.71 o
   7  -4  11     1354.60     1591.94    375.30 o
   9  -4  11      594.81      602.32    485.38 o
 -10  -3  11     2181.12     2003.29    386.00 o
  -9  -3  11      438.55      602.80    279.13 o
  -8  -3  11      148.63      313.50    230.00 o
  -7  -3  11     2245.40     2574.32    248.55 o
  -6  -3  11     3087.74     2863.17    250.22 o
  -5  -3  11      608.69      606.57    137.74 o
  -4  -3  11     1533.96     1739.78    189.81 o
  -3  -3  11     5471.67     5823.92    367.07 o
  -2  -3  11     2004.07     1893.45    186.82 o
  -1  -3  11      470.09      467.42    236.32 o
   0  -3  11     3426.23     3280.28    606.31 o
   1  -3  11     4134.05     3918.58    280.15 o
   2  -3  11      724.11      819.78    145.12 o
   3  -3  11     1532.39     1663.41    238.41 o
   4  -3  11     3561.74     3628.99    476.05 o
   5  -3  11     1830.34     1792.29    332.72 o
   6  -3  11        0.31       99.11    132.01 o
   8  -3  11     1976.05     2729.58    564.93 o
   9  -3  11      767.31      857.09    467.68 o
  10  -3  11      304.68       26.06    427.62 o
 -10  -2  11       64.43       44.77    248.73 o
  -9  -2  11     2520.78     2258.74    359.07 o
  -8  -2  11     2391.28     2406.87    361.85 o
  -7  -2  11       66.81      -52.16    104.47 o
  -6  -2  11     2148.83     2086.63    209.41 o
  -5  -2  11     8149.90     8302.86    483.01 o
  -4  -2  11      901.98     1208.65    158.41 o
  -3  -2  11     1672.19     1754.17    182.99 o
  -2  -2  11     3668.56     3575.90    428.31 o
  -1  -2  11     1379.38     1535.31    166.48 o
   0  -2  11      126.81      163.64     90.11 o
   1  -2  11     1318.34     1530.41    170.69 o
   2  -2  11     5329.24     4966.51    325.65 o
   3  -2  11      769.51      752.06    142.87 o
   4  -2  11      146.09      241.65    121.23 o
   5  -2  11     2428.33     2810.38    396.34 o
   6  -2  11     3364.34     4067.13    602.54 o
   7  -2  11      452.79      401.00    339.17 o
   8  -2  11      620.14     1030.20    425.42 o
   9  -2  11     1451.83     2069.53    530.48 o
  10  -2  11     1514.10     2338.39    579.36 o
 -11  -1  11     1533.76     1663.28    353.43 o
 -10  -1  11     1529.96     1469.59    326.92 o
  -9  -1  11       41.00       75.31    202.70 o
  -8  -1  11     1392.01     1631.57    302.20 o
  -7  -1  11     2972.55     3525.80    280.00 o
  -6  -1  11      633.99      734.44    142.15 o
  -5  -1  11      302.31      348.71    114.85 o
  -4  -1  11     4337.61     4384.71    294.64 o
  -3  -1  11     1945.57     1990.79    184.59 o
  -2  -1  11      219.58      172.16     92.44 o
  -1  -1  11     1196.34     1116.23    141.04 o
   0  -1  11     8462.29     8322.26    464.03 o
   1  -1  11     3756.92     3690.36    261.56 o
   2  -1  11      323.49      458.13    116.52 o
   3  -1  11     6343.83     6770.84    407.81 o
   4  -1  11     4808.56     4972.74    338.80 o
   5  -1  11       34.52       53.41    110.17 o
   6  -1  11     2622.88     2954.43    287.84 o
   7  -1  11     3984.28     3501.21    550.00 o
   8  -1  11      438.76      269.92    343.04 o
   9  -1  11      160.83      377.52    398.70 o
  10  -1  11     1346.83     1323.01    508.66 o
  11  -1  11     2470.88     2952.44    633.68 o
 -11   0  11        1.82      -56.89    232.77 o
 -10   0  11     1457.21     1578.33    330.79 o
  -9   0  11     2602.51     2494.71    364.42 o
  -8   0  11      354.33      444.26    212.40 o
  -7   0  11      514.51      497.21    129.77 o
  -6   0  11     3843.15     3699.64    270.09 o
  -5   0  11     3541.54     3120.99    246.13 o
  -4   0  11       54.14        1.16     85.17 o
  -3   0  11     2651.14     2747.50    215.31 o
  -2   0  11     6464.60     6485.70    433.32 o
  -1   0  11     2042.45     2155.99    188.16 o
   0   0  11     2899.78     2703.25    209.69 o
   1   0  11     9467.75     9197.42    500.89 o
   2   0  11     3202.36     3246.49    241.10 o
   3   0  11       25.50       33.94    107.10 o
   4   0  11     4988.61     5285.32    399.54 o
   5   0  11     5638.28     6143.24    582.73 o
   6   0  11      242.37      204.73    137.52 o
   7   0  11     1078.47     1034.64    381.82 o
   8   0  11     3410.38     3506.48    570.21 o
   9   0  11     1492.24     1267.11    441.02 o
  10   0  11        4.57      118.04    377.50 o
  11   0  11     1304.84     1059.76    508.50 o
 -11   1  11     2083.65     1841.43    357.07 o
 -10   1  11       46.01      162.69    222.96 o
  -9   1  11     1069.85     1411.82    299.26 o
  -8   1  11     1919.88     1594.18    290.95 o
  -7   1  11     1386.66     1331.53    170.70 o
  -6   1  11       32.68      101.44     99.90 o
  -5   1  11     4121.67     4108.88    287.58 o
  -4   1  11     5543.63     5790.44    355.34 o
  -3   1  11     1201.34     1172.39    142.41 o
  -2   1  11     2371.36     2271.43    192.09 o
  -1   1  11     5367.63     5733.98    509.14 o
   0   1  11     2513.10     2553.17    235.00 o
   1   1  11       79.01      227.13     93.84 o
   2   1  11     5206.09     4739.77    302.11 o
   3   1  11     7992.16     8047.41    457.29 o
   4   1  11      688.37      636.08    135.39 o
   5   1  11     3112.40     2609.02    250.87 o
   6   1  11     6334.67     6521.15    434.47 o
   7   1  11     3131.45     3556.01    564.49 o
   8   1  11       73.94      313.23    308.93 o
   9   1  11     1916.04     2123.10    504.92 o
  10   1  11     3555.13     3945.56    664.25 o
  11   1  11      451.90      228.33    418.75 o
 -10   2  11     2176.91     2436.60    359.47 o
  -9   2  11     1082.17     1142.96    270.36 o
  -8   2  11      127.02      201.28    199.49 o
  -7   2  11     2758.36     3065.91    395.92 o
  -6   2  11     4017.24     3881.18    277.53 o
  -5   2  11      293.49      457.40    120.66 o
  -4   2  11     2608.02     2424.01    207.35 o
  -3   2  11     6815.43     7170.50    411.00 o
  -2   2  11     3624.44     3858.37    260.21 o
  -1   2  11     1348.51     1475.86    152.77 o
   0   2  11     7295.23     6987.39    397.77 o
   1   2  11     4649.45     4754.80    299.41 o
   2   2  11      302.47      348.90     98.46 o
   3   2  11     2293.86     2579.15    212.23 o
   4   2  11     5911.84     6166.16    378.26 o
   5   2  11     1954.19     2176.99    383.38 o
   6   2  11       92.41      139.99    128.76 o
   7   2  11     3714.57     4156.89    237.89 o
   8   2  11     4760.06     5495.29    764.42 o
   9   2  11      658.60      387.52    141.52 o
  10   2  11      471.52      464.68    115.91 o
  11   2  11     4371.97     4683.50    712.50 o
  12   2  11     1677.01     1578.75    523.97 o
 -10   3  11      401.11      165.23    225.18 o
  -9   3  11     2691.58     3045.62    381.74 o
  -8   3  11     1082.96     1498.01    279.33 o
  -7   3  11       77.15      184.90    114.41 o
  -6   3  11     1258.47     1198.19    162.41 o
  -5   3  11     6115.26     6444.87    385.25 o
  -4   3  11     1353.12     1415.67    160.43 o
  -3   3  11     1208.40     1098.45    139.51 o
  -2   3  11     6858.85     6319.15    369.67 o
  -1   3  11     2326.08     2192.34    183.83 o
   0   3  11       35.20       71.10     72.00 o
   1   3  11     5403.29     5103.73    311.61 o
   2   3  11     7966.00     7730.77    432.41 o
   3   3  11      804.42      920.68    134.81 o
   4   3  11      466.44      391.86     60.00 o
   5   3  11     3290.94     3669.73    174.64 o
   6   3  11     5706.32     6612.61    610.80 o
   7   3  11       30.68      -48.93     71.76 o
   8   3  11     2162.34     2768.78    292.80 o
   9   3  11     3917.10     3920.02    243.66 o
  10   3  11     1064.35     1158.11    147.54 o
  11   3  11      639.49      489.20    129.54 o
  12   3  11     1821.21     1917.03    196.48 o
 -10   4  11      813.07      731.71    267.12 o
  -9   4  11       82.40      -68.13    181.93 o
  -8   4  11     1433.90     1499.64    269.49 o
  -7   4  11     1034.33     1438.97    249.55 o
  -6   4  11      869.88      867.09    149.37 o
  -5   4  11     1183.66     1378.75    167.91 o
  -4   4  11     5594.81     5666.76    357.97 o
  -3   4  11     1940.33     2027.60    117.32 o
  -2   4  11      100.49      101.30     48.48 o
  -1   4  11     4787.96     4585.07    185.79 o
   0   4  11     3081.15     3135.17    161.67 o
   1   4  11      300.79      286.86     71.87 o
   2   4  11     2244.54     2142.11    165.40 o
   3   4  11     3647.27     3758.16    164.08 o
   4   4  11      769.95      858.79     76.93 o
   5   4  11       13.69      -40.77     49.63 o
   6   4  11     1183.68     1454.84    281.24 o
   7   4  11     6964.34     7099.40    553.46 o
   8   4  11      702.05      593.05    109.33 o
   9   4  11      749.99      695.64    119.96 o
  10   4  11     2451.68     2929.84    417.58 o
  11   4  11     1783.12     1905.18    182.86 o
  12   4  11       38.81     -108.94    108.94 o
  13   4  11      997.61     1025.69    174.21 o
  -9   5  11     1649.49     2061.30    323.40 o
  -8   5  11       90.19      183.42    188.16 o
  -7   5  11      813.43      533.77    199.94 o
  -6   5  11     2314.69     2177.32    144.62 o
  -5   5  11     2361.68     2309.85    288.55 o
  -4   5  11      160.58      187.61     75.97 o
  -3   5  11     7730.92     7405.43    492.02 o
  -2   5  11     4774.85     4566.11    247.60 o
  -1   5  11       84.18       94.86     46.96 o
   0   5  11     2659.09     2613.72    129.17 o
   1   5  11     3822.40     3793.47    164.42 o
   2   5  11     2450.66     2339.12    121.38 o
   3   5  11      246.42      301.59     56.73 o
   4   5  11     6340.68     6383.48    252.35 o
   5   5  11     2146.77     2430.39    168.43 o
   6   5  11       84.20      106.85     69.34 o
   7   5  11     1807.62     1867.05    131.98 o
   8   5  11     5279.90     5174.18    283.56 o
   9   5  11     1202.71     1584.13    274.17 o
  10   5  11        3.67      -41.15     88.42 o
  11   5  11     1359.58     1811.42    176.29 o
  12   5  11     2407.77     2309.68    207.22 o
  13   5  11      346.94      273.95    184.16 o
  -8   6  11     3269.97     3142.10    275.88 o
  -7   6  11      527.09      233.17    121.91 o
  -6   6  11      358.62      464.33     99.68 o
  -5   6  11     3518.20     3203.55    301.45 o
  -4   6  11     2790.30     2762.99    294.19 o
  -3   6  11       51.02       62.17     63.30 o
  -2   6  11     1964.72     2111.92    167.58 o
  -1   6  11     4027.20     4337.87    318.53 o
   0   6  11     1506.54     1474.66    128.48 o
   1   6  11      471.82      493.16     62.69 o
   2   6  11     6479.01     6344.56    247.95 o
   3   6  11     7935.52     7930.69    332.02 o
   4   6  11       83.34      127.73     54.09 o
   5   6  11     3394.81     3516.79    176.67 o
   6   6  11     5713.30     5948.46    329.72 o
   7   6  11     2156.48     1883.86    275.15 o
   8   6  11      156.35      266.19     94.07 o
   9   6  11     3696.08     3730.14    261.63 o
  10   6  11     4231.83     4453.42    616.84 o
  11   6  11       43.22      152.63    291.02 o
  12   6  11     1164.91      833.53    145.70 o
  13   6  11     2238.51     1936.83    438.38 o
  -9   7  11      429.31      343.06    162.13 o
  -8   7  11      266.61      390.16    156.54 o
  -6   7  11     1776.76     1398.49    165.30 o
  -5   7  11        9.01       15.14     93.36 o
  -4   7  11     2465.95     2551.30    465.41 o
  -3   7  11     4640.93     4725.33    407.09 o
  -2   7  11      585.62      642.59    105.12 o
  -1   7  11       77.58       74.47     71.98 o
   0   7  11     4949.30     4875.91    210.42 o
   1   7  11     6913.77     6760.59    322.21 o
   2   7  11        4.25       31.66     45.35 o
   3   7  11     2131.43     2150.79    121.65 o
   4   7  11    10393.06    10171.80    374.54 o
   5   7  11     2513.99     2399.52    143.01 o
   6   7  11      316.14      264.85     74.45 o
   7   7  11     5983.97     6159.81    320.61 o
   8   7  11     5911.56     6576.32    334.72 o
   9   7  11       52.53      -54.83     82.26 o
  10   7  11     1317.23     1462.05    370.43 o
  11   7  11     3778.23     3994.77    397.81 o
  12   7  11     1161.09      856.17    206.57 o
  13   7  11      204.85      139.86    300.92 o
  -8   8  11     2114.15     1813.67    253.35 o
  -7   8  11        6.21      -19.86    145.03 o
  -6   8  11     2284.88     2389.81    214.93 o
  -5   8  11     4112.20     3910.07    287.42 o
  -4   8  11      379.99      257.81    109.21 o
  -3   8  11     1364.47     1412.42    143.16 o
  -2   8  11     5752.43     5694.78    488.03 o
  -1   8  11     5859.27     5455.07    285.36 o
   0   8  11       13.49       15.61     58.52 o
   1   8  11     5438.78     4911.14    341.59 o
   2   8  11     9167.96     8864.99    371.66 o
   3   8  11     3256.15     3393.08    211.29 o
   4   8  11     2837.86     2858.85    188.03 o
   5   8  11     8676.55     8264.54    439.77 o
   6   8  11     2020.85     2009.24    139.91 o
   7   8  11       86.56      161.75     80.05 o
   8   8  11     2793.55     3003.76    206.89 o
   9   8  11     5747.96     5994.29    324.00 o
  10   8  11      853.75      995.30    140.02 o
  11   8  11      296.97      327.20    124.56 o
  12   8  11     2892.47     2926.85    280.05 o
  13   8  11     2480.95     1980.44    375.87 o
  -8   9  11     1620.34     1520.43    260.65 o
  -7   9  11     1421.75     1480.03    227.31 o
  -6   9  11      163.14      248.26    138.27 o
  -5   9  11      825.54      934.86    159.23 o
  -4   9  11     3669.27     3909.55    262.03 o
  -3   9  11     3093.65     3209.89    312.08 o
  -2   9  11      577.90      611.92    110.17 o
  -1   9  11     4154.41     3492.65    220.43 o
   0   9  11     4951.09     5255.07    588.31 o
   1   9  11      332.10      363.31    256.84 o
   2   9  11     3931.75     3668.03    216.48 o
   3   9  11     8653.91     8142.76    384.31 o
   4   9  11     1891.26     1785.77    145.36 o
   5   9  11     2014.35     1993.56    245.58 o
   6   9  11     3118.43     3103.19    234.03 o
   7   9  11     2013.27     1960.64    231.97 o
   8   9  11      575.36      672.56    121.56 o
   9   9  11      957.71      997.10    143.60 o
  10   9  11     3838.34     4448.37    280.07 o
  11   9  11     1511.78     1581.13    260.06 o
  12   9  11        2.87      -30.30    105.10 o
  13   9  11     2489.63     2366.59    221.49 o
  -7  10  11      683.12      520.03    186.07 o
  -6  10  11     1973.52     2018.64    245.20 o
  -5  10  11      915.25     1059.83    293.08 o
  -4  10  11      432.49      453.81    128.50 o
  -3  10  11     3352.89     3368.13    495.44 o
  -2  10  11     2892.32     2114.28    868.44 o
  -1  10  11        4.44       37.37    170.54 o
   0  10  11     2235.09     2134.68    222.49 o
   1  10  11     3543.72     3709.67    269.32 o
   2  10  11     1124.68     1154.02    120.03 o
   3  10  11     1629.48     1672.85    143.52 o
   4  10  11     5950.55     5978.23    319.53 o
   5  10  11     1447.24     1504.69    313.76 o
   6  10  11      275.51      142.74     90.07 o
   7  10  11     1757.61     1686.54    163.93 o
   8  10  11     5416.75     6260.24    327.49 o
   9  10  11     1236.64     1557.66    171.03 o
  10  10  11      313.99      378.26    130.28 o
  11  10  11     2221.15     2627.51    222.44 o
  12  10  11     1413.40     1659.29    192.13 o
  13  10  11       18.80      -42.60    343.81 o
  -7  11  11      124.15      -74.15    169.07 o
  -6  11  11      102.48      137.21    160.83 o
  -5  11  11     1634.31     1603.08    206.76 o
  -4  11  11     1478.77     1544.43    606.09 o
  -3  11  11       32.11      124.75    183.26 o
  -2  11  11     2153.73     2016.20    762.67 o
  -1  11  11     2674.57     2675.71    203.59 o
   0  11  11      592.02      511.65    144.74 o
   1  11  11      399.63      443.78    145.27 o
   2  11  11     4676.89     4859.61   1203.21 o
   3  11  11     4373.98     4102.54    246.13 o
   4  11  11        1.85       91.84     79.52 o
   5  11  11     2675.24     2786.00    198.81 o
   6  11  11     4841.81     4738.39    279.94 o
   7  11  11      800.69     1008.24    186.39 o
   8  11  11      517.85      322.52    129.96 o
   9  11  11     4206.99     4635.12    329.20 o
  10  11  11     2353.07     2336.66    233.83 o
  11  11  11       14.10       39.38    126.06 o
  12  11  11      997.43      975.52    175.86 o
  13  11  11     2756.34     2881.24    267.02 o
  -6  12  11      709.31      983.17    215.33 o
  -5  12  11        1.82       90.07    138.64 o
  -4  12  11     1495.72     1407.83    807.86 o
  -3  12  11     2588.21     2394.41    651.78 o
  -2  12  11      269.82      468.69    212.44 o
  -1  12  11      922.31      831.12    166.85 o
   0  12  11     4198.42     3903.04    782.43 o
   1  12  11     1440.96     1483.72    286.00 o
   2  12  11       16.49        6.84     81.33 o
   3  12  11     2901.19     3076.76    217.47 o
   4  12  11     6470.59     6760.14    358.90 o
   5  12  11      446.80      456.16    134.24 o
   6  12  11      713.29      771.67    140.14 o
   7  12  11     3438.04     3315.44    243.71 o
   8  12  11     2023.17     2411.66    438.38 o
   9  12  11       35.43        1.19    120.12 o
  10  12  11     2987.34     3175.13    275.93 o
  11  12  11     2787.11     2866.44    260.54 o
  12  12  11      189.53      180.08    144.76 o
  -5  13  11     1221.12     1430.96    481.70 o
  -4  13  11      221.57      154.97    134.38 o
  -3  13  11      519.20      656.66    444.79 o
  -2  13  11     2943.01     2523.51   1238.31 o
  -1  13  11     2041.43     2183.32    920.17 o
   0  13  11       10.86       49.09     84.50 o
   1  13  11     2260.39     2087.60    388.88 o
   2  13  11     2377.84     2154.44    303.41 o
   3  13  11     1274.58     1145.13    215.29 o
   4  13  11      660.27      684.42    242.04 o
   5  13  11     6247.54     6281.24    490.55 o
   6  13  11     2603.46     2523.13    619.43 o
   7  13  11       93.90       27.79     98.62 o
   8  13  11     2617.25     2684.97    228.56 o
   9  13  11     3470.68     3862.93    314.25 o
  10  13  11      666.05      911.17    174.13 o
  11  13  11      371.67      355.13    153.68 o
  12  13  11     2489.57     2513.89    261.47 o
  -4  14  11     2098.15     2267.52   1102.45 o
  -3  14  11      510.84      636.22    281.11 o
  -2  14  11      421.30      398.37    126.28 o
  -1  14  11     2213.88     2067.95   1365.23 o
   0  14  11     1797.45     1528.59    942.12 o
   1  14  11        7.07       70.26    112.66 o
   2  14  11      837.01      522.18    277.67 o
   3  14  11     2595.11     2424.60    777.78 o
   4  14  11     1198.10     1022.74    262.19 o
   5  14  11       27.32      -38.61     96.37 o
   6  14  11     1982.08     2081.74    333.97 o
   7  14  11     2730.18     2787.73    471.26 o
   8  14  11      838.53     1191.86    172.24 o
   9  14  11      773.08      944.14    177.58 o
  10  14  11     3628.87     4166.77    327.40 o
  11  14  11     1225.30     1483.03    217.24 o
  -3  15  11     2068.65     4547.35   1108.41 o
  -2  15  11      494.51     1671.90    870.87 o
  -1  15  11       11.82      -53.10    101.59 o
   0  15  11      659.53      665.81    387.58 o
   1  15  11     2753.50     2946.40    462.24 o
   2  15  11      400.02      424.70    121.71 o
   3  15  11      251.73      324.02    120.14 o
   4  15  11     2898.65     2957.33    703.87 o
   5  15  11     3188.90     3582.85   1724.94 o
   6  15  11       21.02      -94.53    104.33 o
   7  15  11     1292.06     1288.89    186.90 o
   8  15  11     2871.68     2993.05    568.27 o
   9  15  11      752.50      893.13    187.54 o
  10  15  11      959.86     1034.55    200.53 o
  11  15  11     1542.33     1132.41    200.08 o
  -1  16  11     1265.53     3481.34    998.30 o
   0  16  11      123.30      135.73    409.51 o
   1  16  11      332.72      517.08    142.81 o
   2  16  11     1673.08     1752.03    659.97 o
   3  16  11     1237.81     1287.00    480.60 o
   4  16  11        3.41      -60.09    286.28 o
   5  16  11     1317.85     1600.19    199.71 o
   6  16  11     2231.33     2443.52    745.24 o
   7  16  11      370.74      418.89    172.74 o
   8  16  11      204.41      320.36    424.66 o
   9  16  11     2628.59     2872.55    280.84 o
  10  16  11     1411.83     1592.58    228.48 o
   1  17  11      757.85     1819.72    848.87 o
   2  17  11       23.92     -121.57    142.96 o
   3  17  11     1551.02     1372.72    656.33 o
   4  17  11     2176.94     2137.29   1096.65 o
   5  17  11      142.52      373.49    224.63 o
   6  17  11     1623.88     1982.43    709.44 o
   7  17  11     1573.52     2037.80   1067.63 o
   8  17  11      571.01      594.70    173.59 o
   5  18  11     1019.10     2536.70    908.75 o
   6  18  11      181.96      469.45    750.77 o
  -4 -10  12      593.52      699.56    340.33 o
  -3 -10  12     1699.00     1608.94    403.54 o
  -2 -10  12      298.11      614.78    330.04 o
  -1 -10  12      316.84      214.40    293.63 o
  -6  -9  12     1463.90     1720.74    246.50 o
  -5  -9  12     1191.28     1636.21    244.82 o
  -4  -9  12      108.82      307.10    160.00 o
  -3  -9  12      446.93      317.79    166.65 o
  -2  -9  12     2418.99     2310.90    267.05 o
  -1  -9  12     1190.59     1330.53    249.88 o
   0  -9  12       12.41      110.18    156.52 o
   1  -9  12     1724.74     1599.80    236.78 o
   2  -9  12     2149.54     2035.80    451.78 o
  -7  -8  12     1174.92     1483.30    317.80 o
  -6  -8  12       78.18       29.33    148.56 o
  -5  -8  12     1029.90     1249.25    237.44 o
  -4  -8  12     2584.12     2766.84    283.04 o
  -3  -8  12      611.61      872.42    193.87 o
  -2  -8  12      421.86      390.47    168.15 o
  -1  -8  12     1957.22     1578.15    343.94 o
   0  -8  12     2455.70     2735.71    275.65 o
   1  -8  12      182.56       55.45    151.04 o
   2  -8  12     1378.92     1599.80    311.23 o
   3  -8  12     2705.90     2493.96    644.52 o
   4  -8  12      574.01      417.75    187.57 o
  -8  -7  12        2.39     -243.30    277.92 o
  -7  -7  12     1485.64     1839.45    242.89 o
  -6  -7  12     2077.52     2589.05    276.51 o
  -5  -7  12      461.73      539.33    171.45 o
  -4  -7  12      483.13      323.63    149.91 o
  -3  -7  12     2034.72     2120.89    242.09 o
  -2  -7  12     1876.37     2012.75    249.02 o
  -1  -7  12        7.41       38.84    125.96 o
   0  -7  12     2112.14     2024.12    463.46 o
   1  -7  12     2345.30     2514.11    428.33 o
   2  -7  12      287.99      171.10    147.61 o
   3  -7  12      347.43      394.29    169.46 o
   4  -7  12     2258.12     2043.60    541.68 o
   5  -7  12     1442.92     1531.77    242.95 o
  -9  -6  12      788.32     1225.05    378.99 o
  -8  -6  12      983.47     1240.20    369.48 o
  -7  -6  12      255.15      118.67    139.88 o
  -6  -6  12      378.62      569.41    165.99 o
  -5  -6  12     2973.77     2945.16    279.86 o
  -4  -6  12     1305.94     1144.14    294.09 o
  -3  -6  12       94.42      173.61    123.53 o
  -2  -6  12     2585.23     2343.93    240.45 o
  -1  -6  12     2681.39     2697.61    256.55 o
   0  -6  12      133.41       29.77    140.70 o
   1  -6  12     1343.99     1519.02    205.26 o
   2  -6  12     1951.28     2177.68    469.66 o
   3  -6  12      848.32      783.46    183.78 o
   4  -6  12       30.46       68.39    147.93 o
   5  -6  12     1460.33     1163.85    222.33 o
   6  -6  12     2048.76     1227.74    351.36 o
  -9  -5  12       47.32       40.47    297.23 o
  -8  -5  12      538.34      387.20    282.52 o
  -7  -5  12     1529.21     1629.30    248.56 o
  -6  -5  12      834.67      872.67    174.64 o
  -5  -5  12        9.57       99.61    121.74 o
  -4  -5  12     3287.44     3768.93    303.04 o
  -3  -5  12     1935.91     1816.20    212.15 o
  -2  -5  12       39.25      107.99    118.87 o
  -1  -5  12      746.89     1044.61    168.76 o
   0  -5  12     4203.14     4299.50    320.15 o
   1  -5  12     1257.50     1167.76    182.46 o
   2  -5  12       94.23       96.78    128.29 o
   3  -5  12     1903.55     2143.62    243.60 o
   4  -5  12     2981.69     2982.41    285.60 o
   5  -5  12      103.60      -51.81    141.30 o
   6  -5  12      421.08      325.01    261.90 o
   7  -5  12     2460.52     2248.32    423.21 o
  -9  -4  12     1769.06     1597.93    357.46 o
  -8  -4  12      328.23      286.17    263.33 o
  -7  -4  12      401.05      437.62    152.91 o
  -6  -4  12     3776.80     3718.36    305.75 o
  -5  -4  12     2341.92     2572.66    246.48 o
  -4  -4  12       29.31      130.55    120.85 o
  -3  -4  12     2614.41     2487.74    236.44 o
  -2  -4  12     3962.14     4123.17    304.11 o
  -1  -4  12      404.62      409.38    157.38 o
   0  -4  12      524.69      519.22    137.83 o
   1  -4  12     4417.61     3914.32    529.68 o
   2  -4  12     2165.69     2326.04    233.31 o
   3  -4  12       26.40      -23.67    116.74 o
   4  -4  12     1083.63     1041.72    186.35 o
   5  -4  12     3122.64     3193.93    300.43 o
   6  -4  12      907.00      781.27    307.57 o
   7  -4  12       96.79      305.72    262.95 o
   8  -4  12     1281.36      700.80    332.27 o
 -10  -3  12      173.93      187.06    274.07 o
  -9  -3  12      396.67      424.55    273.05 o
  -8  -3  12     2465.84     2330.08    385.88 o
  -7  -3  12     1574.63     1486.97    255.66 o
  -6  -3  12      209.95      179.30    124.42 o
  -5  -3  12     2650.54     3017.02    360.93 o
  -4  -3  12     3236.17     3337.15    272.11 o
  -3  -3  12     1192.63     1432.51    232.61 o
  -2  -3  12      780.74      717.45    143.31 o
  -1  -3  12     6900.28     6930.69    421.48 o
   0  -3  12     4000.40     3852.05    335.82 o
   1  -3  12      472.02      230.46    120.33 o
   2  -3  12     1486.47     1483.88    187.46 o
   3  -3  12     4042.89     3944.61    309.21 o
   4  -3  12     1414.02     1399.89    200.58 o
   5  -3  12     1252.62     1413.89    208.11 o
   6  -3  12     3545.08     3569.08    691.77 o
   7  -3  12     2259.11     1895.49    405.27 o
   8  -3  12       38.80     -155.91    232.64 o
   9  -3  12     1173.43     1673.75    548.85 o
 -10  -2  12     1892.45     2467.22    409.51 o
  -9  -2  12      566.85      503.19    273.48 o
  -8  -2  12       18.68      132.66    227.16 o
  -7  -2  12     1928.58     2070.87    331.99 o
  -6  -2  12     4247.86     4226.91    312.09 o
  -5  -2  12      211.41      289.11    124.95 o
  -4  -2  12      982.62     1046.40    214.80 o
  -3  -2  12     4391.23     4580.24    319.30 o
  -2  -2  12     2598.78     2693.96    231.58 o
  -1  -2  12      122.53       32.54     93.93 o
   0  -2  12     3437.31     3299.70    260.22 o
   1  -2  12     8492.73     8244.13    480.49 o
   2  -2  12     1194.50     1138.06    165.08 o
   3  -2  12     1843.15     1877.47    208.50 o
   4  -2  12     6237.19     6084.12    402.64 o
   5  -2  12     3738.43     3723.90    309.41 o
   6  -2  12      258.21      190.54    144.22 o
   7  -2  12     2721.21     2720.45    446.49 o
   8  -2  12     1801.71     2436.88    579.86 o
   9  -2  12      615.99      961.11    507.97 o
 -10  -1  12      247.52     -135.00    234.40 o
  -9  -1  12     2377.46     2444.46    388.88 o
  -8  -1  12     1637.21     1848.53    335.44 o
  -7  -1  12       61.59       75.94    106.07 o
  -6  -1  12     2583.35     2998.26    257.02 o
  -5  -1  12     4676.37     5398.59    359.11 o
  -4  -1  12     1021.21     1165.74    163.53 o
  -3  -1  12      482.61      399.60    213.85 o
  -2  -1  12     5124.53     4878.93    322.17 o
  -1  -1  12     3876.62     3868.98    277.97 o
   0  -1  12      386.59      462.08    118.24 o
   1  -1  12     3920.32     3993.91    284.04 o
   2  -1  12    11376.87    11329.12    615.50 o
   3  -1  12      942.78      821.68    152.09 o
   4  -1  12     1504.55     1624.09    353.61 o
   5  -1  12     2840.46     3261.41    282.98 o
   6  -1  12     3249.72     3149.67    432.43 o
   7  -1  12      143.56      190.51    329.91 o
   8  -1  12      870.50     1103.28    453.92 o
   9  -1  12     1998.99     2609.03    619.02 o
  10  -1  12      738.26      660.94    488.06 o
 -10   0  12      872.09     1160.68    323.24 o
  -9   0  12       17.81      197.48    239.09 o
  -8   0  12     1294.15     1619.78    311.13 o
  -7   0  12     2249.00     2756.45    249.86 o
  -6   0  12      544.24      522.83    131.62 o
  -5   0  12      950.65     1009.81    152.12 o
  -4   0  12     6235.16     5759.92    430.24 o
  -3   0  12     2798.49     2565.28    218.63 o
  -2   0  12      196.25      349.52    158.03 o
  -1   0  12     2819.74     2877.88    228.43 o
   0   0  12     7805.04     7690.38    442.83 o
   1   0  12     1359.45     1526.02    170.81 o
   2   0  12     1595.24     1538.42    176.55 o
   3   0  12     5214.94     4918.05    332.28 o
   4   0  12     2067.32     2254.24    229.02 o
   5   0  12       35.40       68.48    124.53 o
   6   0  12     3101.83     3198.88    289.08 o
   7   0  12     4338.26     4296.03    628.90 o
   8   0  12      451.15      796.39    401.49 o
   9   0  12      145.26     -293.78    352.06 o
  10   0  12     2189.29     2984.42    631.70 o
 -10   1  12     1096.05     1672.84    344.18 o
  -9   1  12     2091.22     1938.97    342.16 o
  -8   1  12      326.83      473.83    226.37 o
  -7   1  12      981.50      900.39    163.51 o
  -6   1  12     4746.60     4734.92    324.65 o
  -5   1  12     2398.60     2317.67    214.70 o
  -4   1  12      314.41      240.06    111.99 o
  -3   1  12     5137.92     5027.87    328.50 o
  -2   1  12     4079.90     4383.95    293.96 o
  -1   1  12      792.38      779.39    133.35 o
   0   1  12     1334.86     1248.83    152.19 o
   1   1  12    12384.41    11433.95    608.26 o
   2   1  12     4250.56     3765.30    269.66 o
   3   1  12      261.31      105.06    171.23 o
   4   1  12     5118.60     5455.29    362.66 o
   5   1  12     5272.97     6034.72    417.20 o
   6   1  12      563.52      642.42    174.90 o
   7   1  12     1525.16     1129.77    405.59 o
   8   1  12     3685.86     3604.73    618.61 o
   9   1  12     1747.12     1734.73    539.35 o
  10   1  12        8.78     -134.07    388.84 o
  11   1  12     1216.69     1790.68    553.92 o
 -10   2  12        6.71     -229.21    229.21 o
  -9   2  12      935.13     1186.07    291.36 o
  -8   2  12     2253.28     2254.33    333.98 o
  -7   2  12     1701.88     1809.93    202.88 o
  -6   2  12      242.51      289.45    122.82 o
  -5   2  12     5025.27     4898.30    328.95 o
  -4   2  12     6239.87     6663.07    403.98 o
  -3   2  12      370.99      381.80    207.17 o
  -2   2  12     2668.53     2749.03    222.49 o
  -1   2  12     7988.44     8047.32    454.41 o
   0   2  12     4052.48     3835.15    265.47 o
   1   2  12      446.34      206.36    149.16 o
   2   2  12     9910.76     9048.12    501.98 o
   3   2  12     9246.81     9080.71    509.67 o
   4   2  12      208.40      132.88    131.78 o
   5   2  12     2675.91     3133.86    263.78 o
   6   2  12     7338.91     7792.34    551.07 o
   7   2  12     2614.59     3018.29    546.88 o
   8   2  12        9.02      -28.09    352.53 o
   9   2  12     2207.84     2810.44    572.06 o
  10   2  12     2885.69     3838.04    675.09 o
  11   2  12      429.63      219.58    389.36 o
 -10   3  12     1276.65     1287.60    306.40 o
  -9   3  12      542.41      321.48    243.02 o
  -8   3  12      126.35       56.47    198.01 o
  -7   3  12     2695.55     2759.09    247.57 o
  -6   3  12     2299.06     2523.42    229.29 o
  -5   3  12      160.62      187.98    110.93 o
  -4   3  12     2049.84     2158.70    203.74 o
  -3   3  12     9465.74     9959.26   1408.92 o
  -2   3  12     2291.03     2274.38    203.89 o
  -1   3  12      410.58      546.75    117.20 o
   0   3  12    10914.81    10045.22    543.69 o
   1   3  12     9324.01     9055.43    498.05 o
   2   3  12      280.57      292.84    102.95 o
   3   3  12     4514.92     4284.02    294.12 o
   4   3  12    11225.89    10791.77    590.97 o
   5   3  12     1119.75     1306.55    317.28 o
   6   3  12      592.92      351.62    161.79 o
   7   3  12     3536.62     3863.83    580.92 o
   8   3  12     3965.15     4011.38    634.62 o
   9   3  12      287.09       95.80    364.24 o
  10   3  12      843.84      408.50    452.69 o
  11   3  12     2309.07     2455.37    628.20 o
  12   3  12      975.26     1143.89    541.04 o
  -9   4  12     1122.01     1412.54    298.95 o
  -8   4  12     1159.98     1383.64    282.05 o
  -7   4  12      185.57        6.22    175.63 o
  -6   4  12     1929.80     1667.91    201.33 o
  -5   4  12     4626.46     4773.02    322.34 o
  -4   4  12     1542.36     1506.85    174.79 o
  -3   4  12      887.11      772.08    179.60 o
  -2   4  12     8815.01     8057.81    639.73 o
  -1   4  12     4653.89     4554.80    301.57 o
   0   4  12       97.57       71.53    154.53 o
   1   4  12     6177.60     5764.40    353.24 o
   2   4  12    11191.50    11053.27    588.75 o
   3   4  12     1202.97     1026.87    145.81 o
   4   4  12      200.56      279.24    114.14 o
   5   4  12     5191.61     5957.41    436.39 o
   6   4  12     5779.05     5298.16    387.68 o
   7   4  12       22.94       98.65    222.11 o
   8   4  12     1534.00     1826.41    184.83 o
   9   4  12     4366.59     4516.78    668.30 o
  10   4  12     1135.06      755.04    476.37 o
  11   4  12      402.70     1216.78    529.62 o
  12   4  12     1620.35     1346.19    561.57 o
  -8   5  12     1319.42     1439.34    283.56 o
  -7   5  12     1628.85     1624.07    275.17 o
  -6   5  12      231.75      297.16    127.50 o
  -5   5  12     1935.17     1850.89    201.56 o
  -4   5  12     4496.47     4612.08    737.21 o
  -3   5  12     1301.16     1500.18    202.21 o
  -2   5  12       12.72       46.40     93.79 o
  -1   5  12     2373.84     2405.53    208.86 o
   0   5  12     4208.80     4289.83    428.53 o
   1   5  12     1118.18     1273.57    155.36 o
   2   5  12      666.59      778.14    128.42 o
   3   5  12     6186.40     6299.43    249.17 o
   4   5  12     3467.60     3554.77    168.19 o
   5   5  12      699.28      770.27     84.30 o
   6   5  12     2671.92     3166.40    300.14 o
   7   5  12    10613.57    11833.55   1290.31 o
   8   5  12     1775.96     1964.06    305.18 o
   9   5  12     1890.37     2049.62    179.92 o
  10   5  12     2831.62     3509.70    367.93 o
  11   5  12     1539.38     1295.31    161.67 o
  12   5  12        4.48     -106.84    106.84 o
  -6   6  12     2447.75     2746.62    424.77 o
  -5   6  12     1543.17     1619.66    262.08 o
  -4   6  12      188.45      262.44     77.26 o
  -3   6  12     6040.05     6020.90    478.38 o
  -2   6  12     4269.80     4372.61    276.95 o
  -1   6  12       10.01       46.99     50.50 o
   0   6  12     2050.65     2127.97    222.16 o
   1   6  12     3570.88     3470.16    211.78 o
   2   6  12     3779.28     3646.98    218.79 o
   3   6  12      162.66      256.43     59.73 o
   4   6  12     4400.70     4682.20    202.79 o
   5   6  12     4052.03     4136.35    213.33 o
   6   6  12     1286.64     1653.05    199.22 o
   7   6  12     1721.60     1768.36    132.81 o
   8   6  12     4579.47     5298.02    295.77 o
   9   6  12     2699.49     3040.84    222.36 o
  10   6  12      120.22      154.53    108.43 o
  11   6  12     1198.57     1198.08    167.39 o
  12   6  12     1340.04     1682.89    325.12 o
  -6   7  12      129.04      192.84    137.31 o
  -5   7  12     3054.53     3009.49    216.74 o
  -4   7  12     2383.37     2099.58    175.91 o
  -3   7  12      202.71      312.70    138.21 o
  -2   7  12     2764.68     2631.16    152.62 o
  -1   7  12     4899.31     5148.92    455.81 o
   0   7  12     1447.97     1363.79    264.26 o
   1   7  12       76.63       37.46     93.06 o
   2   7  12     9612.97     9301.73    501.86 o
   3   7  12    10223.02     9617.49    432.42 o
   4   7  12      136.24      145.58     69.91 o
   5   7  12     1247.59     1364.21    159.23 o
   6   7  12     7444.23     7829.43    410.90 o
   7   7  12     3676.68     3804.13    205.60 o
   8   7  12      646.50      927.35    270.18 o
   9   7  12     4989.80     5585.41    528.23 o
  10   7  12     2468.18     2615.15    212.69 o
  11   7  12        6.50      -20.70    130.26 o
  12   7  12      971.62      956.89    494.08 o
  13   7  12     1386.67     1124.05    173.77 o
  -7   8  12     2745.30     2375.64    266.83 o
  -6   8  12     1264.47     1342.57    284.06 o
  -5   8  12       30.73       17.86    104.59 o
  -4   8  12     2774.23     2610.74    316.85 o
  -3   8  12     4570.56     4938.21    626.21 o
  -2   8  12     1405.84     1529.11    147.13 o
  -1   8  12      665.45      789.90    344.00 o
   0   8  12    10042.95     9586.12    431.72 o
   1   8  12     4539.46     4373.68    356.52 o
   2   8  12       19.53       38.45     55.72 o
   3   8  12     7432.08     6702.74    270.29 o
   4   8  12     6079.64     5705.15    330.22 o
   5   8  12      522.00      471.39     79.30 o
   6   8  12     1072.26      942.44    107.12 o
   7   8  12     4868.94     4947.99    257.28 o
   8   8  12     1580.66     1905.85    281.40 o
   9   8  12        7.18       33.01    156.18 o
  10   8  12      638.12      942.28    282.96 o
  11   8  12     2599.18     3247.80    444.31 o
  12   8  12      631.58      635.66    227.07 o
  13   8  12       91.37        0.34    227.12 o
  -7   9  12      124.18      318.84    180.18 o
  -6   9  12     1800.99     1792.53    206.00 o
  -5   9  12     1877.46     1462.74    185.79 o
  -4   9  12      124.16       14.44    111.22 o
  -3   9  12     1256.50     1605.93    391.87 o
  -2   9  12     4938.73     4942.54    286.36 o
  -1   9  12     3171.04     2897.90    216.89 o
   0   9  12      110.96      126.93    151.94 o
   1   9  12     5092.83     4987.64    269.45 o
   2   9  12     4600.85     4234.62    242.83 o
   3   9  12      106.83       11.82     72.73 o
   4   9  12     1742.62     1410.70    134.22 o
   5   9  12     3492.82     3362.44    174.35 o
   6   9  12     1486.02     1390.39    168.47 o
   7   9  12        4.99      -40.36     80.96 o
[truncated: 96,827 more chars]
